# Supplementary material for: Locus-specific paramutation in Zea mays is maintained by a PICKLE-like chromodomain helicase DNA-binding 3 protein controlling development and male gametophyte function
Source: PLoS Genet. 2020 Dec 15;16(12):e1009243. doi: 10.1371/journal.pgen.1009243 (PMC7837471; doi:10.1371/journal.pgen.1009243)
Supplement: S5 Table — (XLSX) [file pgen.1009243.s013.xlsx]

## Sheet: Sheet1
Gene stable ID	Gene start (bp)	Gene end (bp)	Gene name	Gene description
Zm00001d045094	12376237	12377421		Pentatricopeptide repeat-containing protein mitochondrial
Zm00001d045095	12380413	12381436
Zm00001d045096	12384425	12385209	proteolipid membrane potential regulator3	Hydrophobic protein LTI6B%3B Hydrophobic protein LTI6B isoform 1%3B Hydrophobic protein LTI6B isoform 2
Zm00001d045097	12385337	12423941		multidrug resistance-associated protein 11
Zm00001d045098	12438930	12443743		BTB/POZ domain-containing protein NPY1
Zm00001d045099	12447427	12447696
Zm00001d045101	12496055	12498594		Cinnamoyl-CoA reductase 1
Zm00001d045102	12499967	12506527		Formin-like protein 18
Zm00001d045103	12565505	12566070		BAG family molecular chaperone regulator 1
Zm00001d045104	12687973	12699001		Ubiquitin carboxyl-terminal hydrolase
Zm00001d045105	12703276	12705307		Protein POLAR LOCALIZATION DURING ASYMMETRIC DIVISION AND REDISTRIBUTION
Zm00001d045106	12889397	12891677
Zm00001d045107	12899327	12901462	bHLH-transcription factor 10	Putative HLH DNA-binding domain superfamily protein
Zm00001d045108	12902395	12903438		replication termination factor 2
Zm00001d045109	13084842	13106200		Putative homeodomain-like transcription factor superfamily protein
Zm00001d045110	13100620	13100691
Zm00001d045111	13107267	13111162		Calcineurin-like metallo-phosphoesterase superfamily protein
Zm00001d045112	13117991	13122682	ARR-B-transcription factor 2	Putative two-component response regulator family protein
Zm00001d045113	13149723	13154901		Calcineurin-like metallo-phosphoesterase superfamily protein
Zm00001d045114	13155113	13156743
Zm00001d045117	13303691	13305425
Zm00001d045118	13413330	13414131		DeSI-like protein
Zm00001d045119	13420012	13421067		DUF868 family protein
Zm00001d045120	13432181	13432923	AP2-EREBP-transcription factor 207	Putative AP2/EREBP transcription factor superfamily protein
Zm00001d045121	13442481	13443247	RPL39	60S ribosomal protein L39
Zm00001d045122	13446264	13449337		ATPase 8 plasma membrane-type
Zm00001d045123	13588271	13591170		TRF-like 5
Zm00001d045124	13598516	13604202		Protein kinase superfamily protein with octicosapeptide/Phox/Bem1p domain
Zm00001d045125	13615872	13617735		RING/U-box superfamily protein
Zm00001d027057	13627419	13627978
Zm00001d045127	13680350	13689144
Zm00001d045128	13703300	13708121	DBP-transcription factor 3	Probable protein phosphatase 2C 22
Zm00001d045129	13708822	13709206
Zm00001d045130	13727597	13729390		Putative UPF0481 protein
Zm00001d045132	13788160	13789416		Allantoinase
Zm00001d045133	13839542	13842192		ERAD-associated E3 ubiquitin-protein ligase HRD1A
Zm00001d045134	13844340	13846353
Zm00001d045135	13890398	13891852		Probable 2-oxoglutarate-dependent dioxygenase AOP1
Zm00001d045136	13998548	14002065		Major facilitator superfamily protein
Zm00001d045137	14002713	14003228
Zm00001d045138	14005765	14008651		Heparanase-like protein 3
Zm00001d045139	14008964	14014626	vacuolar proton pump homolog1	vacuolar proton pump homolog1
Zm00001d045140	14043028	14043866
Zm00001d045141	14110865	14113311		2-oxoglutarate (2OG) and Fe(II)-dependent oxygenase superfamily protein
Zm00001d045142	14195465	14199977
Zm00001d045144	14222619	14223173	thylakoid assembly5	thylakoid assembly5
Zm00001d027058	14223781	14224470
Zm00001d045145	14225302	14227109		2-oxoglutarate (2OG) and Fe(II)-dependent oxygenase superfamily protein
Zm00001d045146	14229712	14234670		Hydroxyproline O-galactosyltransferase HPGT3
Zm00001d045147	14236136	14273814		Probable pre-mRNA-splicing factor ATP-dependent RNA helicase DEAH4
Zm00001d045148	14306889	14307320	succinate dehydrogenase8	succinate dehydrogenase8
Zm00001d045149	14333779	14335680		Probable glycosyltransferase
Zm00001d045152	14490771	14494225
Zm00001d027059	14537960	14538390
Zm00001d045153	14539118	14542690		Cystathionine beta-lyase chloroplastic
Zm00001d045154	14550796	14559105		Putative clathrin assembly protein
Zm00001d045155	14559471	14564663	BSD-transcription factor 9	BSD domain-containing protein
Zm00001d045156	14561523	14561594
Zm00001d045157	14565901	14567590
Zm00001d045158	14623689	14625755
Zm00001d045159	14625656	14628889		Dehydrodolichyl diphosphate synthase 6
Zm00001d045160	14630323	14638218		Sulfiredoxin chloroplastic/mitochondrial
Zm00001d045162	14780005	14781306	MYB-related-transcription factor 19	Putative MYB DNA-binding domain superfamily protein
Zm00001d045163	14786516	14794503		26S protease regulatory subunit 6A homolog A
Zm00001d045164	14842935	14845278
Zm00001d045165	14843582	14843654
Zm00001d045166	14844103	14844175
Zm00001d045169	14891848	14895367		Dehydrodolichyl diphosphate synthase 6
Zm00001d045171	15035401	15041372		Telomere-associated protein RIF1
Zm00001d045172	15042562	15044763		Mono-/di-acylglycerol lipase N-terminal;Lipase class 3
Zm00001d045173	15101342	15102388
zma-MIR396b	15122740	15122875
zma-MIR396h	15122758	15122881
Zm00001d045174	15127211	15128029		40S ribosomal protein S30
Zm00001d045175	15128725	15129252		Putative leucine-rich repeat receptor protein kinase family protein
Zm00001d045176	15130427	15142041		Transducin/WD40 repeat-like superfamily protein
Zm00001d045178	15249367	15249732
Zm00001d045179	15312594	15322747		Fanconi-associated nuclease 1 homolog
Zm00001d045180	15322699	15324731		CDK-activating kinase assembly factor MAT1 family protein
Zm00001d045181	15324789	15338446		ALBINO3-like protein 2 chloroplastic
Zm00001d045182	15338520	15348572		Adenylyltransferase and sulfurtransferase MOCS3 1 Molybdopterin-synthase adenylyltransferase Molybdopterin-synthase sulfurtransferase
Zm00001d045183	15348748	15353756		Zinc finger CCCH domain-containing protein 4
Zm00001d045184	15353940	15354797		Protein kinase superfamily protein
Zm00001d045185	15355255	15356578
Zm00001d045188	15423310	15424887		Putative cytochrome P450 superfamily protein
Zm00001d045190	15650398	15654451		Putative WAK family receptor-like protein kinase
Zm00001d045191	15658474	15662301		Probable receptor-like protein kinase
Zm00001d045192	15720802	15728927	hybrid proline-rich protein1	Ribonucleoside-diphosphate reductase large subunit
Zm00001d045193	15736908	15740322		Mitochondrial outer membrane import complex protein METAXIN
Zm00001d045194	15741242	15741994		Proteasome subunit alpha type
Zm00001d045195	15778735	15788930		AP-1 complex subunit gamma-1
Zm00001d045199	15852784	15862971		Pre-mRNA-processing-splicing factor 8A
Zm00001d045201	15921275	15924126
Zm00001d045202	15924691	15927590		Protein kinase superfamily protein
Zm00001d045203	15993040	15994740	Aux/IAA-transcription factor 41	Auxin-responsive protein IAA29
Zm00001d045204	15996069	15996644	AP2-EREBP-transcription factor 122	Putative AP2/EREBP transcription factor superfamily protein
Zm00001d045205	16041474	16043191	F-box domain and LRR containing protein1	F-box protein
Zm00001d045206	16076158	16081626	Caffeoyl CoA O-methyltransferase2	Caffeoyl CoA O-methyltransferase2
Zm00001d045207	16080083	16082452	receptor-like protein kinase1	Putative S-locus-like receptor protein kinase family protein
Zm00001d045208	16083372	16084520	Ping-Pong family plant transposase1	PIF / Ping-Pong family of plant transposases
Zm00001d045209	16085535	16085897		OSJNBa0063G07.3 protein; OSJNBa0082E08.9 protein; protein
Zm00001d045210	16189893	16190775		Dirigent
Zm00001d045211	16236574	16237110		Zinc finger protein ZAT11
Zm00001d045212	16243543	16247283	bHLH-transcription factor 125	Transcription factor SPATULA
Zm00001d045213	16249802	16255187		Serine/threonine-protein phosphatase
Zm00001d045215	16402965	16423791		E4 SUMO-protein ligase PIAL2
Zm00001d045216	16428851	16432930		alpha/beta-Hydrolases superfamily protein
Zm00001d045217	16432976	16444587		Subtilisin-like protease SBT6.1
Zm00001d045218	16468794	16473687	protein disulfide isomerase5	protein disulfide isomerase5
