# Supplementary material for: Locus-specific paramutation in Zea mays is maintained by a PICKLE-like chromodomain helicase DNA-binding 3 protein controlling development and male gametophyte function
Source: PLoS Genet. 2020 Dec 15;16(12):e1009243. doi: 10.1371/journal.pgen.1009243 (PMC7837471; doi:10.1371/journal.pgen.1009243)
Supplement: S6 Table — (XLSX) [file pgen.1009243.s014.xlsx]

## Sheet: S6 Table
Locus	ID	baseMean	log2FoldChange	lfcSE	stat	pvalue	padj
1:49642-50435	Cluster_2	79.9109	2.21603	0.381631	5.80673	6.37034e-09	1.66189e-07
1:107803-108014	Cluster_6	32.1664	1.68918	0.554717	3.04512	0.0023259	0.0105171
1:199184-199383	Cluster_11	154.287	-1.44564	0.236001	-6.12554	9.03746e-10	2.91712e-08
1:276915-277237	Cluster_13	35.8618	-2.08506	0.514506	-4.05254	5.0664e-05	0.00042612
1:280282-281372	Cluster_14	73.3466	-1.06929	0.349158	-3.06248	0.00219513	0.0100219
1:436137-437152	Cluster_24	94.5895	-1.33113	0.314101	-4.23791	2.25613e-05	0.000213758
1:445675-446191	Cluster_28	207.161	1.73342	0.219138	7.91015	2.57075e-15	2.31389e-13
1:1011282-1011773	Cluster_35	36.9168	-1.92573	0.477213	-4.03536	5.45188e-05	0.000453212
1:1717670-1718292	Cluster_47	51.4479	-1.36931	0.406544	-3.36819	0.000756642	0.00416559
1:1736175-1736385	Cluster_48	28.3918	1.72195	0.591089	2.91317	0.00357777	0.014959
1:1828858-1829407	Cluster_50	21.5325	1.99394	0.684001	2.91511	0.0035556	0.0148853
1:1837343-1837735	Cluster_51	28.3109	-2.5056	0.572571	-4.37606	1.20846e-05	0.000126382
1:1840200-1840906	Cluster_52	41.3174	1.29603	0.444994	2.91247	0.00358588	0.0149869
1:1841038-1841690	Cluster_53	31.2624	-1.87013	0.549784	-3.40158	0.000669983	0.0037607
1:1844194-1844922	Cluster_56	60.8601	-1.10373	0.36455	-3.02763	0.00246477	0.011031
1:1845148-1845501	Cluster_57	143.367	-1.35073	0.276522	-4.8847	1.03584e-06	1.51351e-05
1:2019049-2019236	Cluster_63	50.5757	1.87019	0.484063	3.86353	0.000111758	0.000832352
1:2023440-2023858	Cluster_64	163.368	1.20891	0.23903	5.05756	4.24662e-07	6.88399e-06
1:2034497-2035166	Cluster_67	99.6974	-1.07797	0.312742	-3.44683	0.000567207	0.00326407
1:2107493-2108131	Cluster_70	35.2417	-1.72029	0.489872	-3.51172	0.000445211	0.00266888
1:2108526-2109032	Cluster_71	23.9437	3.22504	0.706817	4.56277	5.04828e-06	5.92577e-05
1:2156470-2156885	Cluster_74	65.5491	2.19394	0.380943	5.75924	8.44934e-09	2.13981e-07
1:2237848-2238777	Cluster_78	39.7251	1.49126	0.484099	3.08048	0.00206665	0.00953124
1:2287872-2288811	Cluster_82	88.9417	1.33713	0.34368	3.89062	9.99874e-05	0.000757319
1:2296236-2296864	Cluster_84	47.5683	1.13768	0.426701	2.66622	0.00767092	0.0276485
1:2297051-2297683	Cluster_85	120.521	-1.64278	0.270339	-6.07676	1.22632e-09	3.81912e-08
1:2384079-2384581	Cluster_87	22.7737	1.95629	0.692991	2.82297	0.0047581	0.0188379
1:2384730-2385197	Cluster_88	25.4022	-3.33387	0.681845	-4.88948	1.01102e-06	1.48027e-05
1:2483279-2483841	Cluster_94	58.1304	-1.01179	0.367578	-2.75259	0.00591262	0.0224209
1:2561779-2562046	Cluster_98	31.9981	1.4668	0.507797	2.88855	0.0038702	0.0159159
1:2749177-2749975	Cluster_104	48.328	1.2462	0.426078	2.92483	0.00344647	0.0145084
1:2777498-2778375	Cluster_105	58.5288	4.46844	0.583848	7.65342	1.95696e-14	1.51547e-12
1:2816681-2817121	Cluster_106	35.7663	-2.19333	0.493704	-4.4426	8.88779e-06	9.64586e-05
1:2830009-2830679	Cluster_107	92.0387	-1.36992	0.297949	-4.59784	4.26901e-06	5.15936e-05
1:3097761-3098523	Cluster_117	24.5495	-1.36016	0.556334	-2.44485	0.0144911	0.0458077
1:3136891-3137137	Cluster_119	22.9252	-1.70376	0.615541	-2.7679	0.00564183	0.0215999
1:3137777-3137822	Cluster_120	19.6341	2.16017	0.784598	2.75322	0.00590124	0.0223893
1:3453385-3453556	Cluster_132	27.913	1.4209	0.562797	2.52471	0.0115794	0.0383615
1:3555662-3556087	Cluster_134	31.179	1.6003	0.529671	3.02132	0.00251679	0.0112099
1:3802760-3804232	Cluster_141	27.2953	-1.53197	0.563892	-2.71677	0.00659224	0.0244731
1:3843212-3843655	Cluster_142	30.2024	1.26402	0.521868	2.4221	0.0154312	0.0481417
1:3970006-3970127	Cluster_148	26.7284	-2.12671	0.55073	-3.86163	0.000112633	0.000837979
1:3970276-3970872	Cluster_149	180.21	1.23482	0.2678	4.61098	4.00769e-06	4.88765e-05
1:3972417-3973000	Cluster_150	132.819	1.75432	0.300245	5.84295	5.12831e-09	1.37084e-07
1:3973145-3974040	Cluster_151	63.2696	-1.91866	0.380999	-5.03586	4.75701e-07	7.60803e-06
1:4416943-4417332	Cluster_156	28.8237	1.57863	0.548414	2.87854	0.00399515	0.0163219
1:4541315-4541735	Cluster_162	24.0786	-1.39263	0.55993	-2.48715	0.012877	0.0417953
1:4967438-4967644	Cluster_182	25.1202	1.88008	0.595867	3.15521	0.00160385	0.00774424
1:5158906-5159022	Cluster_196	100.354	-1.06632	0.288899	-3.691	0.000223376	0.00150098
1:5163370-5164005	Cluster_197	35.9177	-1.30139	0.499801	-2.6038	0.00921954	0.0320882
1:5166779-5167503	Cluster_198	33.4155	-2.9661	0.538703	-5.50601	3.67054e-08	7.9156e-07
1:5467860-5468391	Cluster_205	50.6929	1.15983	0.430678	2.69304	0.00708042	0.0258943
1:5468491-5469126	Cluster_206	41.9265	-1.62841	0.507209	-3.21053	0.0013249	0.00660227
1:5588623-5588894	Cluster_211	93.8422	1.42646	0.330352	4.31799	1.57457e-05	0.00015754
1:5608531-5608558	Cluster_214	19.9111	1.89747	0.715461	2.6521	0.0079993	0.0286088
1:5696391-5696526	Cluster_215	21.3923	2.1455	0.753985	2.84555	0.0044335	0.0177758
1:5789791-5790213	Cluster_219	42.4458	3.29276	0.594137	5.54208	2.98899e-08	6.57494e-07
1:6025388-6026001	Cluster_225	38.3626	-1.31893	0.53528	-2.46401	0.0137393	0.0439831
1:6262937-6263434	Cluster_230	144.074	1.30084	0.260042	5.00241	5.66192e-07	8.87686e-06
1:6268187-6268631	Cluster_231	34.9034	1.60281	0.523762	3.0602	0.00221192	0.0100885
1:6315628-6315732	Cluster_233	17.0847	-2.47244	0.762084	-3.24432	0.00117732	0.0059908
1:6315824-6316252	Cluster_234	25.0386	-1.53449	0.583559	-2.62954	0.00855005	0.0301716
1:6318626-6319157	Cluster_235	106.957	1.16265	0.286399	4.05956	4.91661e-05	0.000415812
1:6763699-6764260	Cluster_248	78.9731	-1.47635	0.334919	-4.40809	1.04285e-05	0.000110835
1:6764843-6765343	Cluster_249	84.7246	-1.27292	0.307347	-4.14165	3.4481e-05	0.000307634
1:6768034-6768309	Cluster_251	28.5291	-1.89602	0.532333	-3.56171	0.000368447	0.00228016
1:6789695-6789775	Cluster_253	19.0024	-2.4046	0.664505	-3.61863	0.000296165	0.00189831
1:7034232-7034510	Cluster_254	17.6659	3.32124	0.833794	3.98329	6.79679e-05	0.000545579
1:7396451-7396718	Cluster_264	37.6149	1.77052	0.527468	3.35665	0.000788943	0.00430414
1:7494633-7495047	Cluster_268	21.6566	5.31106	1.14003	4.6587	3.18215e-06	4.00357e-05
1:7602970-7603078	Cluster_270	90.635	-3.80711	1.5432	-2.46702	0.0136244	0.043697
1:7760967-7761389	Cluster_276	17.6954	-3.44903	0.813771	-4.23832	2.25194e-05	0.000213434
1:7880524-7881053	Cluster_280	138.458	1.04685	0.26733	3.91596	9.00442e-05	0.000693585
1:7884508-7884752	Cluster_282	84.2229	1.85016	0.367564	5.03356	4.81456e-07	7.67993e-06
1:7972094-7972196	Cluster_286	48.5313	-1.08027	0.430792	-2.50764	0.0121542	0.0399166
1:8032781-8032906	Cluster_291	18.4931	-1.83204	0.690524	-2.65311	0.00797544	0.0285401
1:8241326-8241569	Cluster_293	28.6833	-3.57617	0.634044	-5.64026	1.69797e-08	3.97726e-07
1:8250614-8250736	Cluster_295	86.933	-1.19407	0.360568	-3.31164	0.000927518	0.00491131
1:8275624-8276226	Cluster_296	60.5413	1.56222	0.382235	4.08706	4.36877e-05	0.000375673
1:8292029-8292644	Cluster_298	54.2457	-1.9981	0.460392	-4.34	1.42484e-05	0.000145249
1:8312835-8313260	Cluster_301	42.0701	-1.56091	0.476284	-3.27727	0.00104818	0.00543902
1:8332572-8332652	Cluster_302	19.1146	1.99473	0.67935	2.93623	0.00332231	0.0140782
1:8491282-8491467	Cluster_309	26.9027	4.11733	0.778769	5.28697	1.24357e-07	2.3456e-06
1:8493639-8495032	Cluster_310	138.294	-1.51799	0.252067	-6.02217	1.72094e-09	5.19165e-08
1:8495955-8496282	Cluster_312	61.7392	1.8009	0.411259	4.379	1.19226e-05	0.000124878
1:8599707-8600678	Cluster_319	78.3028	-1.26646	0.36378	-3.48138	0.000498831	0.0029374
1:8611264-8611509	Cluster_320	20.7156	1.66032	0.652157	2.54589	0.0108999	0.0366052
1:8680947-8681091	Cluster_327	32.6491	3.91121	0.674781	5.79627	6.78068e-09	1.75362e-07
1:8968635-8969273	Cluster_331	73.377	-1.40287	0.429097	-3.26935	0.00107795	0.00556561
1:9008150-9008781	Cluster_333	80.9409	1.41406	0.344773	4.10142	4.10622e-05	0.000356615
1:9271018-9271252	Cluster_344	34.8225	1.46444	0.51306	2.85433	0.00431278	0.0173933
1:9449663-9450036	Cluster_349	45.7382	-1.49735	0.501137	-2.9879	0.00280905	0.0122914
1:10155884-10156128	Cluster_355	94.4914	1.2255	0.313442	3.90981	9.23693e-05	0.000708216
1:10233068-10233494	Cluster_358	29.0745	-1.33856	0.540817	-2.47507	0.0133212	0.0429275
1:10263066-10263681	Cluster_359	30.6565	1.37211	0.534195	2.56856	0.0102123	0.0348115
1:10619232-10619948	Cluster_371	92.04	2.30453	0.333887	6.90213	5.12269e-12	2.50902e-10
1:10757508-10758063	Cluster_375	18.7588	3.40977	0.824948	4.13332	3.57561e-05	0.000317206
1:10758200-10758918	Cluster_376	20.9223	3.4667	0.811323	4.2729	1.92944e-05	0.000187398
1:10859445-10860078	Cluster_379	76.7059	1.80916	0.372582	4.85573	1.19942e-06	1.72167e-05
1:10860252-10860531	Cluster_380	157.407	1.83336	0.257815	7.11117	1.15067e-12	6.34173e-11
1:11063546-11063962	Cluster_390	17.6752	-2.77369	0.73258	-3.78619	0.000152975	0.00109065
1:11064474-11064672	Cluster_391	74.1286	-1.07255	0.333255	-3.2184	0.00128906	0.00645824
1:11069876-11070216	Cluster_393	20.2053	1.89249	0.693218	2.73001	0.00633317	0.023703
1:11143152-11143425	Cluster_398	211.942	1.57436	0.223322	7.04971	1.79291e-12	9.54796e-11
1:11147608-11148055	Cluster_400	27.1865	1.48945	0.560851	2.6557	0.00791443	0.0283452
1:11148184-11148381	Cluster_401	33.9446	-1.13786	0.471501	-2.41328	0.0158097	0.0490801
1:11406806-11407085	Cluster_405	42.2811	-1.71845	0.459314	-3.74134	0.000183042	0.00126973
1:11408660-11408931	Cluster_406	27.4919	3.71975	0.709728	5.2411	1.59626e-07	2.90688e-06
1:11416289-11416521	Cluster_408	33.908	1.40786	0.514138	2.7383	0.00617584	0.0232124
1:11417429-11417881	Cluster_409	123.972	-1.01465	0.26721	-3.79718	0.000146353	0.0010493
1:11590624-11590930	Cluster_413	67.7662	1.90874	0.3744	5.09813	3.43023e-07	5.72627e-06
1:11661805-11662053	Cluster_415	27.4975	-1.6302	0.611217	-2.66714	0.00764992	0.0275802
1:11719412-11719890	Cluster_420	52.554	2.76667	0.457249	6.05068	1.44235e-09	4.41181e-08
1:11951732-11952345	Cluster_423	228.74	-1.89582	0.240384	-7.88661	3.10518e-15	2.71049e-13
1:12209127-12209153	Cluster_427	20.2909	-3.05616	0.740896	-4.12495	3.70819e-05	0.000327012
1:12278688-12278911	Cluster_428	32.7242	2.63639	0.576327	4.57447	4.77423e-06	5.66766e-05
1:12343293-12343523	Cluster_432	38.5229	1.23477	0.459945	2.6846	0.00726173	0.0264464
1:12441233-12441969	Cluster_435	57.3242	1.28171	0.413398	3.10043	0.00193238	0.0090019
1:12450777-12451254	Cluster_436	29.8715	2.15245	0.590392	3.64581	0.000266556	0.00174167
1:12481996-12482609	Cluster_437	42.1794	1.62253	0.455746	3.56016	0.000370622	0.00229027
1:12501049-12501309	Cluster_438	18.1041	-3.63606	0.791538	-4.59366	4.3554e-06	5.25337e-05
1:12543391-12544060	Cluster_440	77.5624	1.404	0.337415	4.16106	3.16776e-05	0.000286266
1:12554626-12555246	Cluster_444	57.7656	1.69944	0.391228	4.34387	1.39993e-05	0.000142974
1:12931727-12932027	Cluster_456	57.4173	-1.3074	0.379767	-3.44263	0.000576096	0.00331071
1:13062091-13062288	Cluster_459	95.8603	-1.6265	0.297094	-5.47469	4.38286e-08	9.23056e-07
1:13783224-13783538	Cluster_473	35.5935	2.07905	0.515568	4.03255	5.51755e-05	0.000457892
1:14012155-14012560	Cluster_482	29.9537	1.56431	0.590838	2.64761	0.00810639	0.0288958
1:14081242-14081608	Cluster_485	24.8722	-1.94033	0.57571	-3.37031	0.000750824	0.00414005
1:14127666-14127849	Cluster_487	48.1293	-2.46836	0.456032	-5.41268	6.20887e-08	1.25561e-06
1:14310831-14311235	Cluster_491	21.6541	-2.64353	0.646865	-4.08667	4.37602e-05	0.00037612
1:14311328-14311444	Cluster_492	41.5111	1.44873	0.478434	3.02806	0.00246131	0.0110182
1:14602568-14602938	Cluster_500	20.3444	1.91646	0.731018	2.62163	0.00875092	0.0307362
1:14616083-14616598	Cluster_501	50.1873	1.5875	0.411711	3.85588	0.000115316	0.000855022
1:14617179-14617416	Cluster_502	19.9216	3.11338	0.850774	3.65947	0.000252741	0.00166587
1:14656920-14657390	Cluster_506	114.003	1.97036	0.347308	5.67323	1.40132e-08	3.34811e-07
1:14756836-14757480	Cluster_514	57.8246	4.41582	0.58579	7.53822	4.76415e-14	3.41038e-12
1:14852901-14853094	Cluster_521	20.3636	2.79603	0.795309	3.51566	0.000438667	0.00263697
1:15056781-15057186	Cluster_525	44.2936	-2.01696	0.48207	-4.18395	2.86487e-05	0.0002632
1:15157308-15158173	Cluster_528	27.4192	1.53618	0.552705	2.77938	0.00544623	0.0209828
1:15188292-15188825	Cluster_530	27.5376	-1.30336	0.536682	-2.42854	0.0151596	0.0474972
1:15308629-15309390	Cluster_536	44.1066	-1.96924	0.445579	-4.41951	9.89269e-06	0.000105961
1:15375173-15376440	Cluster_542	174.536	-1.1201	0.22947	-4.88127	1.05407e-06	1.53797e-05
1:15398475-15399224	Cluster_545	36.5376	-1.19606	0.486765	-2.45716	0.0140042	0.0446178
1:15440507-15441174	Cluster_550	249.467	-1.46686	0.212195	-6.91281	4.75143e-12	2.33552e-10
1:15575056-15575459	Cluster_556	18.0474	-1.93731	0.655968	-2.95336	0.00314335	0.0134439
1:15646190-15646477	Cluster_558	77.9806	-1.0439	0.336225	-3.10475	0.00190437	0.00889338
1:15668098-15669070	Cluster_559	149.261	1.23539	0.271018	4.55834	5.15603e-06	6.03221e-05
1:15687145-15688083	Cluster_562	44.1333	-1.11177	0.446794	-2.48832	0.0128348	0.0416808
1:15688907-15689319	Cluster_563	87.6121	-1.21474	0.317889	-3.82129	0.000132757	0.000966071
1:15762739-15763118	Cluster_565	35.3111	-1.3111	0.480131	-2.73073	0.0063195	0.0236599
1:15783988-15784018	Cluster_567	28.3556	1.9921	0.607574	3.27878	0.00104258	0.00541443
1:16232664-16233326	Cluster_576	85.5497	1.93541	0.397427	4.86986	1.11675e-06	1.61484e-05
1:16279726-16279934	Cluster_578	31.7679	1.8691	0.544124	3.43506	0.00059242	0.00338998
1:16296816-16297092	Cluster_581	188.928	1.15076	0.243594	4.72409	2.31143e-06	3.03756e-05
1:16355224-16356177	Cluster_584	83.1244	1.71241	0.36676	4.66901	3.02648e-06	3.84206e-05
1:16367198-16367608	Cluster_589	72.8988	2.1394	0.363134	5.89149	3.82725e-09	1.0549e-07
1:16435315-16436144	Cluster_593	34.9185	1.55824	0.497543	3.13186	0.00173701	0.00825718
1:16635231-16635604	Cluster_601	67.851	2.64829	0.422462	6.26872	3.64039e-10	1.25708e-08
1:16705612-16706201	Cluster_603	46.1948	-1.22425	0.423207	-2.8928	0.00381826	0.015744
1:16715416-16715791	Cluster_604	59.197	-1.46769	0.37037	-3.96276	7.40868e-05	0.000587653
1:16719364-16719722	Cluster_605	119.722	1.09212	0.3088	3.53666	0.000405229	0.00246418
1:16743753-16744416	Cluster_609	186.06	1.09593	0.227095	4.82587	1.39395e-06	1.96344e-05
1:16749599-16749810	Cluster_612	30.1437	3.0146	0.649803	4.63925	3.49677e-06	4.3417e-05
1:16752539-16753052	Cluster_613	60.6673	-1.2243	0.385758	-3.17374	0.00150487	0.00733727
1:16959679-16960063	Cluster_626	75.2017	2.37597	0.384369	6.18147	6.3507e-10	2.11452e-08
1:16961974-16962526	Cluster_627	23.4441	1.48763	0.604368	2.46146	0.0138371	0.0442164
1:16999131-16999746	Cluster_632	70.1846	1.13012	0.346119	3.26511	0.00109422	0.00563639
1:17159797-17160340	Cluster_648	117.139	1.04114	0.275188	3.78337	0.000154719	0.00110194
1:17349182-17349671	Cluster_658	22.1492	-2.35098	0.659656	-3.56394	0.000365325	0.00226544
1:17377937-17378064	Cluster_662	22.8799	-3.07822	0.666402	-4.61917	3.85279e-06	4.72815e-05
1:17615162-17615610	Cluster_670	45.9317	3.12774	0.502905	6.21935	4.99206e-10	1.68463e-08
1:17707595-17707937	Cluster_674	44.2586	1.68382	0.45897	3.66869	0.000243798	0.00161624
1:17708662-17709267	Cluster_675	38.9054	1.61776	0.509524	3.17504	0.00149813	0.00731221
1:17737149-17737821	Cluster_678	65.6293	-1.51056	0.417467	-3.6184	0.000296432	0.0018998
1:17823469-17823724	Cluster_684	24.1117	2.625	0.660047	3.97699	6.97941e-05	0.000558363
1:18132797-18132842	Cluster_699	12.6602	-4.1818	1.00547	-4.15907	3.19551e-05	0.000288379
1:18151330-18152337	Cluster_703	163.312	-1.06403	0.231907	-4.58817	4.47147e-06	5.3686e-05
1:18161267-18161897	Cluster_705	71.9042	-1.80667	0.345628	-5.22721	1.72085e-07	3.11415e-06
1:18273834-18273862	Cluster_708	20.1273	2.09309	0.693579	3.01781	0.00254607	0.0113164
1:18498386-18498615	Cluster_716	20.2014	2.4972	0.695957	3.58815	0.000333031	0.00209403
1:18949394-18949832	Cluster_724	32.3721	1.38886	0.535035	2.59583	0.00943629	0.0326742
1:19164499-19164546	Cluster_726	85.5775	-1.9401	0.335586	-5.78123	7.41543e-09	1.90254e-07
1:19227103-19227320	Cluster_727	50.4505	1.32728	0.462752	2.86824	0.00412761	0.0167685
1:19314315-19314656	Cluster_730	31.1899	1.52606	0.555635	2.74651	0.00602337	0.0227591
1:19317817-19317992	Cluster_731	35.0471	1.31247	0.522109	2.51379	0.0119441	0.0393515
1:19325745-19326042	Cluster_732	18.1831	2.9285	0.778129	3.76351	0.000167544	0.00117785
1:19658555-19658877	Cluster_742	32.8773	2.63611	0.583916	4.51453	6.34567e-06	7.22391e-05
1:19909316-19909494	Cluster_745	64.1716	-1.63912	0.368398	-4.44932	8.61412e-06	9.39341e-05
1:20021746-20022362	Cluster_755	130.397	3.4893	0.348676	10.0073	1.41583e-23	4.17937e-21
1:20129572-20130056	Cluster_757	24.2217	4.14008	0.835063	4.95781	7.12926e-07	1.08668e-05
1:20261987-20262362	Cluster_761	33.1623	1.47265	0.508525	2.89593	0.00378034	0.0156212
1:20303975-20304518	Cluster_765	65.8404	3.81911	0.519972	7.34484	2.06e-13	1.30908e-11
1:20353400-20353502	Cluster_769	30.3317	1.98121	0.56604	3.50012	0.000465044	0.00276933
1:20431793-20432329	Cluster_772	56.1011	3.486	0.518097	6.72847	1.71459e-11	7.59802e-10
1:20739711-20740215	Cluster_776	106.896	-1.40706	0.293188	-4.79918	1.5932e-06	2.20784e-05
1:21904605-21905233	Cluster_788	256.833	-1.22217	0.196099	-6.23242	4.59289e-10	1.55758e-08
1:22053256-22053653	Cluster_799	57.9232	2.83156	0.480593	5.8918	3.82014e-09	1.05346e-07
1:22181707-22181848	Cluster_802	240.774	-2.0334	0.214006	-9.50159	2.06704e-21	4.53963e-19
1:22274621-22275224	Cluster_803	77.6544	-2.46334	0.341789	-7.2072	5.71131e-13	3.32181e-11
1:22424513-22424831	Cluster_806	20.9618	-1.59102	0.622424	-2.55616	0.0105834	0.0357941
1:22608579-22608947	Cluster_810	27.5207	2.55981	0.619371	4.13291	3.58201e-05	0.00031762
1:22873818-22874060	Cluster_821	55.5239	1.09041	0.383911	2.84026	0.00450768	0.0180297
1:22874700-22875160	Cluster_822	319.212	1.20819	0.188718	6.40207	1.53286e-10	5.70201e-09
1:22879051-22879310	Cluster_824	34.5819	1.4047	0.509333	2.75791	0.00581719	0.0221398
1:22894461-22895083	Cluster_825	70.1363	1.45724	0.372215	3.91506	9.03817e-05	0.000695599
1:22994917-22995271	Cluster_831	91.406	-1.22448	0.322122	-3.80128	0.000143949	0.0010349
1:23117410-23117868	Cluster_834	119.946	1.61022	0.297737	5.40819	6.36656e-08	1.28325e-06
1:23118219-23118644	Cluster_835	88.9669	3.32453	1.12493	2.95533	0.00312336	0.0133787
1:23360014-23360452	Cluster_844	96.5803	1.02639	0.329492	3.11506	0.0018391	0.00864739
1:23534999-23535195	Cluster_849	45.3027	-1.86295	0.489086	-3.80903	0.000139511	0.00100774
1:23609933-23610183	Cluster_855	22.9709	2.45705	0.651581	3.77091	0.000162655	0.00114922
1:23614236-23614450	Cluster_858	30.7546	3.58707	0.706773	5.07527	3.86938e-07	6.34174e-06
1:23700546-23700671	Cluster_862	34.9261	1.25207	0.494691	2.53102	0.0113733	0.0378614
1:23974663-23974986	Cluster_866	79.287	2.1722	0.366715	5.9234	3.15355e-09	8.87472e-08
1:24119603-24119834	Cluster_871	107.877	-1.24299	0.273401	-4.54639	5.45735e-06	6.32543e-05
1:24308486-24308845	Cluster_877	52.9625	-1.10966	0.386792	-2.86888	0.00411923	0.0167382
1:24334492-24334689	Cluster_880	23.2403	2.15141	0.747628	2.87764	0.00400662	0.0163517
1:24567824-24568186	Cluster_889	84.9113	2.95526	0.375186	7.87677	3.35945e-15	2.91391e-13
1:24596302-24596517	Cluster_892	23.8119	2.42583	0.665328	3.64607	0.000266286	0.00174032
1:24779692-24780351	Cluster_900	38.091	1.53641	0.491408	3.12655	0.00176868	0.00838233
1:24822059-24822220	Cluster_901	38.1979	1.91224	0.550016	3.4767	0.000507626	0.00298088
1:25042641-25042952	Cluster_904	34.9541	3.26267	0.614693	5.3078	1.10954e-07	2.11306e-06
1:25158019-25158913	Cluster_910	230.642	1.2298	0.226772	5.42307	5.85844e-08	1.19177e-06
1:25186945-25187449	Cluster_911	20.9531	-2.09255	0.627986	-3.33217	0.000861728	0.00461908
1:25502359-25502586	Cluster_919	29.1201	1.6894	0.562976	3.00085	0.0026923	0.011871
1:25566521-25566815	Cluster_921	48.2783	1.09147	0.407837	2.67623	0.00744558	0.0269756
1:25583202-25583481	Cluster_923	105.002	-1.74024	0.29035	-5.9936	2.05251e-09	6.07838e-08
1:25583720-25583938	Cluster_924	31.4836	1.33464	0.539891	2.47206	0.0134336	0.0432288
1:25631653-25631703	Cluster_925	39.4146	1.36659	0.4948	2.7619	0.00574659	0.0219154
1:25717660-25718162	Cluster_929	139.757	1.23378	0.259139	4.76109	1.92548e-06	2.60455e-05
1:25724481-25724720	Cluster_930	25.3751	1.40966	0.570702	2.47004	0.0135098	0.0434157
1:25732716-25734044	Cluster_931	830.508	-1.31419	0.137087	-9.58651	9.11156e-22	2.08446e-19
1:25774410-25774744	Cluster_932	75.4346	1.33898	0.371306	3.60614	0.000310791	0.00197431
1:25932482-25932764	Cluster_934	22.8189	1.70437	0.665607	2.56063	0.0104482	0.0354265
1:26005576-26005772	Cluster_935	30.0092	2.3518	0.625641	3.75902	0.00017058	0.00119598
1:26005885-26006198	Cluster_936	70.5142	3.68259	0.455565	8.08356	6.29042e-16	6.22298e-14
1:26083204-26083744	Cluster_944	26.6881	2.08942	0.601015	3.47649	0.00050802	0.00298223
1:26130120-26130672	Cluster_946	69.6738	1.22216	0.372636	3.27978	0.00103887	0.00539785
1:26174364-26174586	Cluster_948	26.696	6.66963	1.35554	4.92026	8.64274e-07	1.28634e-05
1:26774192-26774669	Cluster_953	47.647	1.11141	0.450993	2.46437	0.0137255	0.0439545
1:26873380-26873716	Cluster_954	134.703	1.21776	0.256803	4.74202	2.11598e-06	2.81712e-05
1:26876603-26877247	Cluster_955	87.2257	2.0214	0.340225	5.94135	2.82691e-09	8.06293e-08
1:26901422-26901789	Cluster_959	307.545	2.91223	0.212369	13.7131	8.47918e-43	1.36926e-39
1:27041880-27042474	Cluster_960	74.2623	-1.19458	0.338065	-3.53359	0.000409953	0.00248877
1:27051601-27052035	Cluster_961	89.4205	1.77188	0.322682	5.4911	3.99439e-08	8.5239e-07
1:27054241-27054752	Cluster_962	72.295	-1.37962	0.338472	-4.07602	4.58134e-05	0.000391134
1:27084096-27084366	Cluster_965	78.1695	1.47924	0.402004	3.67967	0.000233536	0.0015597
1:27130671-27131116	Cluster_967	67.4003	1.12407	0.352215	3.19143	0.00141568	0.00697737
1:27288938-27289208	Cluster_973	113.99	1.45243	0.29329	4.9522	7.33785e-07	1.11479e-05
1:27290339-27290410	Cluster_975	24.9143	2.15552	0.630346	3.41959	0.000627163	0.00355764
1:27291221-27291443	Cluster_976	28.2579	2.18719	0.597876	3.65827	0.000253926	0.00167248
1:27342438-27343059	Cluster_983	30.9025	2.06648	0.54206	3.81227	0.000137695	0.000996457
1:27498935-27499552	Cluster_987	169.437	-1.1659	0.228946	-5.09248	3.53412e-07	5.86227e-06
1:27503155-27503747	Cluster_989	26.6753	-1.58607	0.573105	-2.7675	0.00564887	0.0216178
1:27577320-27577709	Cluster_991	71.1588	2.0008	0.380577	5.25729	1.46191e-07	2.69894e-06
1:28235553-28236217	Cluster_1007	95.3504	1.17796	0.321117	3.66831	0.000244156	0.00161813
1:28591165-28591911	Cluster_1016	41.7377	1.39308	0.46843	2.97393	0.00294011	0.0127328
1:28608402-28608892	Cluster_1017	29.0927	-1.98616	0.540557	-3.67429	0.000238515	0.00158812
1:29127260-29127505	Cluster_1025	107.309	2.7686	0.326109	8.4898	2.06989e-17	2.60062e-15
1:29335016-29335303	Cluster_1033	32.2808	2.30169	0.585343	3.9322	8.41728e-05	0.000655255
1:29507078-29507199	Cluster_1036	56.4592	-2.80271	0.89973	-3.11506	0.0018391	0.00864739
1:29611405-29611705	Cluster_1037	183.866	-1.81644	0.230123	-7.89334	2.94206e-15	2.59284e-13
1:29754950-29755743	Cluster_1041	46.3509	-3.7675	0.506401	-7.43976	1.00869e-13	6.74566e-12
1:29784558-29784979	Cluster_1043	104.582	1.29291	0.306889	4.21294	2.52065e-05	0.000235287
1:29829341-29829556	Cluster_1047	32.7961	-1.22463	0.493348	-2.48229	0.013054	0.0422501
1:29839189-29839649	Cluster_1048	50.0126	-1.09573	0.420333	-2.60681	0.009139	0.0318568
1:29841203-29841454	Cluster_1049	20.7301	1.9552	0.738687	2.64686	0.00812419	0.0289348
1:29841739-29841958	Cluster_1050	16.8931	2.2274	0.792231	2.81156	0.00493024	0.0193755
1:29954589-29954771	Cluster_1051	26.846	2.62046	0.701084	3.73773	0.00018569	0.00128453
1:29956756-29957315	Cluster_1052	98.8755	1.72115	0.316775	5.43336	5.53036e-08	1.13216e-06
1:29959522-29959785	Cluster_1054	31.4996	2.24266	0.578938	3.87375	0.000107171	0.0008032
1:29965822-29966231	Cluster_1057	48.3239	1.77807	0.458867	3.87492	0.000106662	0.000799926
1:30002344-30002559	Cluster_1061	85.4622	-3.17629	0.362521	-8.76168	1.92364e-18	2.79411e-16
1:30019858-30020486	Cluster_1062	54.9741	1.74255	0.442068	3.94182	8.0864e-05	0.00063372
1:30025408-30025454	Cluster_1064	30.8939	-2.73853	0.554379	-4.93982	7.81938e-07	1.17849e-05
1:30239054-30239448	Cluster_1066	21.3124	1.95944	0.785538	2.49439	0.0126172	0.0411347
1:30340040-30340712	Cluster_1067	52.7854	2.01825	0.4198	4.80764	1.52724e-06	2.13008e-05
1:30523653-30524256	Cluster_1069	225.215	1.44137	0.236524	6.09395	1.10155e-09	3.47419e-08
1:30809844-30809986	Cluster_1076	24.2296	3.78981	0.796096	4.76049	1.93123e-06	2.61039e-05
1:30984589-30985007	Cluster_1084	156.935	2.07948	0.277824	7.48491	7.15983e-14	4.88943e-12
1:30985153-30985555	Cluster_1085	52.0349	1.00191	0.405782	2.46909	0.0135458	0.0434931
1:31061437-31061686	Cluster_1087	22.2565	-1.5528	0.610001	-2.54557	0.01091	0.03663
1:31106925-31107171	Cluster_1088	20.8957	2.37968	0.675025	3.52532	0.000422968	0.00255845
1:31350839-31351776	Cluster_1090	67.1742	1.95099	0.381597	5.11269	3.17611e-07	5.36073e-06
1:32367182-32367434	Cluster_1111	20.0903	2.24206	0.736402	3.04461	0.00232982	0.0105274
1:32526643-32527117	Cluster_1117	159.729	1.29946	0.247462	5.25115	1.51155e-07	2.77563e-06
1:32692736-32694375	Cluster_1123	77.3288	-1.21742	0.362812	-3.3555	0.000792222	0.004317
1:33039672-33040150	Cluster_1133	35.5409	2.25881	0.514432	4.39087	1.12897e-05	0.000118952
1:33041590-33042070	Cluster_1134	64.1033	1.01738	0.375901	2.7065	0.00679961	0.0250845
1:33119314-33119921	Cluster_1136	73.8057	-1.84455	0.352017	-5.23995	1.60619e-07	2.92303e-06
1:33121566-33122399	Cluster_1138	80.409	-1.20092	0.328601	-3.65466	0.000257523	0.0016911
1:33310890-33311551	Cluster_1145	41.9671	-1.28242	0.429557	-2.98545	0.00283161	0.0123614
1:33489813-33490360	Cluster_1151	82.1569	1.16042	0.333262	3.482	0.000497675	0.00293374
1:33491776-33492250	Cluster_1152	69.9421	1.1936	0.400621	2.97938	0.00288828	0.0125519
1:33494187-33494634	Cluster_1154	31.2546	4.64372	0.825634	5.62444	1.86115e-08	4.31531e-07
1:33591556-33591748	Cluster_1160	55.4279	-1.2614	0.418976	-3.01067	0.00260675	0.0115506
1:33593056-33593755	Cluster_1163	77.2636	-1.92228	0.355043	-5.41422	6.1557e-08	1.24623e-06
1:33651769-33652586	Cluster_1169	124.497	-1.46878	0.275942	-5.32278	1.02193e-07	1.95639e-06
1:33712498-33712762	Cluster_1172	62.1362	1.40053	0.405042	3.45773	0.00054475	0.00315767
1:33737888-33738744	Cluster_1174	43.2769	1.29604	0.44518	2.91128	0.00359951	0.0150198
1:33748242-33748710	Cluster_1176	218.03	1.13563	0.225549	5.03496	4.77945e-07	7.63725e-06
1:33799501-33799767	Cluster_1180	40.6445	1.76929	0.488755	3.61998	0.000294624	0.0018902
1:33949040-33949301	Cluster_1184	60.6249	1.43257	0.454803	3.14988	0.00163338	0.00786257
1:33992874-33993133	Cluster_1187	52.6964	3.04136	0.512473	5.93467	2.94436e-09	8.34591e-08
1:34108778-34109128	Cluster_1195	18.01	2.43234	0.767262	3.17016	0.00152356	0.00741401
1:34135307-34135626	Cluster_1197	58.5722	-1.16655	0.406028	-2.87309	0.00406482	0.0165538
1:34230629-34230927	Cluster_1200	24.9839	1.51053	0.577131	2.6173	0.00886273	0.0310612
1:34329645-34330096	Cluster_1201	28.4332	-2.33239	0.547373	-4.26106	2.0346e-05	0.000196154
1:34589697-34589923	Cluster_1204	22.6034	-2.19874	0.685928	-3.20549	0.00134831	0.00669156
1:34656425-34656776	Cluster_1206	23.5641	-5.82662	1.0085	-5.7775	7.58195e-09	1.93983e-07
1:34656852-34657500	Cluster_1207	109.111	-1.54147	0.330843	-4.65921	3.17426e-06	3.99639e-05
1:34707411-34707872	Cluster_1211	17.5347	-1.61114	0.656814	-2.45296	0.0141687	0.0450165
1:35120095-35120350	Cluster_1220	66.1399	2.22336	0.385215	5.77173	7.84625e-09	1.99814e-07
1:35122184-35122599	Cluster_1221	102.833	2.4787	0.344629	7.19237	6.36767e-13	3.67245e-11
1:35136309-35136847	Cluster_1224	34.8626	3.17814	0.608891	5.21955	1.79356e-07	3.23188e-06
1:35136951-35137599	Cluster_1225	20.8553	-3.12466	0.741859	-4.21193	2.532e-05	0.000236106
1:35303661-35304227	Cluster_1230	154.258	1.91945	0.269811	7.11406	1.12674e-12	6.22999e-11
1:36157404-36157676	Cluster_1236	120.125	-2.07606	0.702495	-2.95527	0.003124	0.0133787
1:36445312-36445707	Cluster_1242	51.4775	-2.02535	0.411617	-4.92047	8.63348e-07	1.28531e-05
1:36446417-36446703	Cluster_1243	48.9094	-2.40393	0.442572	-5.43173	5.58111e-08	1.14127e-06
1:36506596-36507002	Cluster_1246	96.475	1.49857	0.332635	4.50515	6.63274e-06	7.50601e-05
1:36753580-36753618	Cluster_1249	30.7579	1.95479	0.719678	2.7162	0.00660353	0.0245011
1:37594475-37594926	Cluster_1256	35.1892	1.46327	0.545254	2.68365	0.00728232	0.0264986
1:38233815-38234074	Cluster_1268	39.4681	2.82195	0.576971	4.89098	1.00336e-06	1.47141e-05
1:38259149-38259569	Cluster_1270	48.3201	1.18012	0.415723	2.83873	0.00452939	0.0180981
1:38449218-38449882	Cluster_1273	29.9361	2.28868	0.571857	4.00219	6.27582e-05	0.000510329
1:38457310-38457673	Cluster_1274	84.6449	-1.16668	0.345601	-3.37581	0.000735978	0.00407347
1:38492186-38492678	Cluster_1276	54.4828	1.15965	0.412964	2.80811	0.00498325	0.0195418
1:38513529-38514104	Cluster_1277	88.0457	2.00229	0.348758	5.74119	9.40118e-09	2.35587e-07
1:38643790-38644461	Cluster_1285	29.7096	3.82291	0.751667	5.08591	3.65862e-07	6.03621e-06
1:38647256-38647400	Cluster_1286	29.4438	-1.53279	0.515185	-2.97521	0.00292786	0.0126868
1:38684526-38684912	Cluster_1287	100.596	1.075	0.311344	3.45276	0.000554879	0.00320253
1:38978389-38979119	Cluster_1292	33.4107	1.44961	0.515262	2.81335	0.00490287	0.0193002
1:39086559-39087177	Cluster_1295	85.6039	-1.12826	0.34885	-3.23422	0.00121974	0.00617021
1:39240649-39240920	Cluster_1298	13.2563	-2.43178	0.86389	-2.81492	0.00487896	0.0192304
1:39417020-39417245	Cluster_1305	257.582	-7.28851	0.461033	-15.8091	2.69296e-56	1.13736e-52
1:39586376-39586605	Cluster_1309	32.3997	1.70033	0.555026	3.06352	0.00218751	0.0099911
1:39959109-39959335	Cluster_1313	19.2296	2.82483	0.756615	3.73351	0.000188827	0.00130295
1:40038570-40039237	Cluster_1314	28.4527	-2.00712	0.540771	-3.71159	0.000205965	0.00140217
1:40160404-40160837	Cluster_1317	87.9698	1.27909	0.319868	3.99881	6.36613e-05	0.000515611
1:40431290-40431882	Cluster_1335	33.8211	-2.17241	0.548367	-3.9616	7.44506e-05	0.000590283
1:40516972-40517083	Cluster_1338	212.916	-1.90824	0.222307	-8.58381	9.17851e-18	1.2085e-15
1:40719572-40720121	Cluster_1343	25.4396	-1.63141	0.619444	-2.63368	0.00844661	0.0298623
1:40762557-40763306	Cluster_1344	33.9589	2.22119	0.533842	4.16077	3.17182e-05	0.000286476
1:40772932-40773483	Cluster_1345	30.1889	-1.39876	0.50241	-2.78409	0.00536782	0.0207451
1:40932515-40932691	Cluster_1348	26.6646	1.97635	0.574956	3.43738	0.00058736	0.0033628
1:41117218-41117760	Cluster_1351	57.734	1.18412	0.383142	3.09055	0.00199787	0.00926073
1:42239597-42239677	Cluster_1382	17.8115	-3.23585	0.731798	-4.42177	9.78948e-06	0.000105102
1:42292236-42292569	Cluster_1383	130.092	3.0672	0.311288	9.85325	6.63615e-23	1.74334e-20
1:42435089-42435390	Cluster_1386	19.4606	-2.22172	0.797751	-2.78497	0.0053532	0.0207057
1:42440295-42440835	Cluster_1388	45.6489	-1.266	0.438963	-2.88407	0.00392573	0.0161001
1:42463897-42464480	Cluster_1391	59.0301	4.39239	0.567347	7.74199	9.78765e-15	7.83369e-13
1:42464588-42465446	Cluster_1392	54.7519	3.4358	0.512856	6.69935	2.09351e-11	9.1882e-10
1:42586031-42586179	Cluster_1396	26.9638	-2.69052	0.567049	-4.74479	2.08728e-06	2.78769e-05
1:42586353-42586722	Cluster_1397	36.1849	1.44363	0.478184	3.01898	0.00253625	0.0112847
1:42743472-42743770	Cluster_1398	30.9257	1.59161	0.536424	2.96708	0.00300642	0.0129614
1:42747611-42748166	Cluster_1400	18.3137	1.79059	0.713362	2.51008	0.0120705	0.0397012
1:43362847-43363006	Cluster_1418	77.5051	1.22167	0.332168	3.67787	0.000235194	0.00156944
1:43370997-43371609	Cluster_1419	28.8947	-1.92537	0.62181	-3.09639	0.0019589	0.00910773
1:43446964-43447519	Cluster_1420	85.5581	1.91573	0.421487	4.54518	5.48893e-06	6.35443e-05
1:43614710-43614980	Cluster_1423	34.1585	1.61712	0.622124	2.59936	0.00933979	0.0324065
1:43643265-43643590	Cluster_1426	20.5382	2.26542	0.781405	2.89916	0.00374166	0.0154884
1:43831716-43832169	Cluster_1427	130.867	-1.45758	0.294321	-4.95234	7.33271e-07	1.11432e-05
1:43899443-43899757	Cluster_1432	215.72	-1.98311	0.224428	-8.83631	9.89311e-19	1.49637e-16
1:44009064-44009510	Cluster_1437	166.41	1.43235	0.265624	5.39238	6.95296e-08	1.38869e-06
1:44168081-44168593	Cluster_1439	194.59	1.2052	0.225046	5.35536	8.53862e-08	1.66305e-06
1:44339889-44340164	Cluster_1444	35.7271	1.33987	0.50192	2.66949	0.0075967	0.0274262
1:44348607-44349292	Cluster_1447	89.9923	2.22013	0.392345	5.65861	1.52606e-08	3.61157e-07
1:44360297-44360502	Cluster_1450	20.7029	-1.55686	0.628325	-2.47779	0.01322	0.0426614
1:44365644-44366034	Cluster_1454	21.0115	1.61787	0.629263	2.57105	0.010139	0.0346109
1:44373176-44373712	Cluster_1455	72.5805	1.16037	0.387489	2.99458	0.0027482	0.0120731
1:44511175-44511763	Cluster_1460	342.441	-1.53223	0.198397	-7.72304	1.13586e-14	9.03829e-13
1:44519442-44519869	Cluster_1464	28.034	-2.60511	0.566427	-4.5992	4.24118e-06	5.13025e-05
1:44537152-44537673	Cluster_1467	23.8672	4.22519	0.853306	4.95155	7.36246e-07	1.11791e-05
1:44720167-44721252	Cluster_1475	153.913	-1.10494	0.266485	-4.14637	3.37792e-05	0.000302652
1:44865385-44865456	Cluster_1476	13.8967	-3.67642	0.890271	-4.12955	3.63478e-05	0.00032152
1:45103644-45104007	Cluster_1490	86.1425	2.73136	0.382611	7.13873	9.41972e-13	5.28824e-11
1:45108584-45108936	Cluster_1493	57.4794	2.24364	0.411145	5.45706	4.8409e-08	1.00663e-06
1:45115968-45116281	Cluster_1496	47.522	-1.60329	0.464873	-3.44888	0.000562924	0.00324316
1:45177040-45177504	Cluster_1502	65.1666	-2.19043	0.387762	-5.64889	1.61483e-08	3.80198e-07
1:45261183-45261728	Cluster_1509	904.437	-1.26541	0.146493	-8.638	5.72053e-18	7.87182e-16
1:45269877-45270538	Cluster_1511	170.824	-1.08348	0.224958	-4.81635	1.46207e-06	2.05097e-05
1:45448146-45448449	Cluster_1517	35.3867	2.44341	0.542115	4.50718	6.56946e-06	7.44625e-05
1:45512885-45513155	Cluster_1520	44.3292	2.0005	0.462919	4.3215	1.54972e-05	0.000155667
1:45535616-45536164	Cluster_1522	62.1876	-1.00466	0.378098	-2.65714	0.00788057	0.0282559
1:45543175-45543514	Cluster_1524	43.7641	1.97139	0.45148	4.36651	1.2625e-05	0.000131358
1:45570948-45571788	Cluster_1526	49.9779	1.39845	0.422267	3.31178	0.000927045	0.00490975
1:45723816-45724025	Cluster_1530	32.1533	2.13144	0.575747	3.70204	0.000213873	0.00144739
1:45731846-45732237	Cluster_1532	98.0411	1.45781	0.314512	4.63514	3.56695e-06	4.41387e-05
1:45765098-45765409	Cluster_1533	41.3694	1.68945	0.515745	3.27574	0.00105384	0.00546015
1:45800659-45800824	Cluster_1535	162.307	-1.82254	0.253274	-7.19592	6.20401e-13	3.58182e-11
1:46005984-46006583	Cluster_1546	85.6349	1.00698	0.332683	3.02683	0.00247133	0.0110558
1:46188203-46188626	Cluster_1549	23.6336	-2.1295	0.591489	-3.60023	0.000317937	0.00201318
1:46193355-46193393	Cluster_1550	50.0524	-1.23372	0.421078	-2.92992	0.00339054	0.0143192
1:46316015-46316105	Cluster_1553	281.894	-2.44804	0.201237	-12.165	4.77579e-34	3.74593e-31
1:46321442-46321482	Cluster_1555	27.9948	-2.55004	0.59611	-4.2778	1.88749e-05	0.000183909
1:46327392-46327643	Cluster_1557	50.7869	1.42538	0.429434	3.31921	0.000902741	0.00480002
1:46373457-46373611	Cluster_1558	23.0614	-2.11058	0.618587	-3.41194	0.00064503	0.00364168
1:46504714-46504946	Cluster_1562	17.5824	3.88463	0.922728	4.20994	2.55442e-05	0.000237873
1:46644043-46644138	Cluster_1566	32.9299	-5.0994	0.735317	-6.93497	4.06305e-12	2.03542e-10
1:46670325-46670496	Cluster_1569	26.2361	3.05218	0.669823	4.5567	5.19628e-06	6.07154e-05
1:46735266-46735664	Cluster_1572	17.3345	-2.5555	0.788158	-3.24237	0.00118542	0.00602754
1:47127944-47128580	Cluster_1578	62.5367	1.30642	0.39775	3.28452	0.00102156	0.00532387
1:47599590-47599857	Cluster_1583	25.6886	1.47155	0.563193	2.61287	0.00897848	0.031385
1:47658375-47658709	Cluster_1584	34.0455	1.65207	0.508091	3.25152	0.00114791	0.00587054
1:47800348-47801008	Cluster_1586	58.5691	2.24599	0.438758	5.11898	3.07191e-07	5.19923e-06
1:47883593-47883873	Cluster_1587	48.9314	1.20027	0.407584	2.94485	0.00323116	0.0137642
1:47980928-47981267	Cluster_1588	50.1863	-1.53246	0.404891	-3.78488	0.000153784	0.00109556
1:47981345-47981921	Cluster_1589	84.9751	1.24986	0.361625	3.45623	0.000547788	0.00317009
1:48353732-48354351	Cluster_1596	14.3511	-3.28972	0.833558	-3.9466	7.92693e-05	0.000622911
1:48356580-48356818	Cluster_1597	25.7888	2.08833	0.616145	3.38934	0.000700602	0.00390801
1:48749067-48749269	Cluster_1609	18.871	-2.03391	0.698444	-2.91206	0.0035905	0.0149993
1:49057890-49058283	Cluster_1626	29.0401	4.83767	0.883468	5.47578	4.356e-08	9.18809e-07
1:49170253-49170740	Cluster_1632	75.8524	1.18668	0.338737	3.50324	0.000459637	0.00274189
1:49178778-49179264	Cluster_1635	73.6771	2.41306	0.37976	6.35416	2.09573e-10	7.5901e-09
1:49282700-49283392	Cluster_1637	38.5153	-1.72662	0.475204	-3.63343	0.000279674	0.00181122
1:49325610-49326377	Cluster_1641	16.5852	-2.19113	0.741916	-2.95335	0.00314348	0.0134439
1:49393366-49394106	Cluster_1645	429.57	4.61876	0.230804	20.0116	4.36472e-89	5.99112e-85
1:49401315-49402080	Cluster_1646	75.6979	1.07703	0.355698	3.02793	0.00246238	0.0110212
1:49403942-49404511	Cluster_1648	51.2813	1.25534	0.42027	2.98699	0.00281736	0.0123177
1:49480079-49480835	Cluster_1651	28.9781	-1.4238	0.565795	-2.51647	0.0118537	0.0390889
1:49495699-49496062	Cluster_1653	50.8451	1.35204	0.410817	3.2911	0.000997958	0.00521688
1:49537053-49537291	Cluster_1658	18.7346	2.61427	0.935579	2.79428	0.00520152	0.0202373
1:49804289-49804849	Cluster_1663	80.5035	1.14078	0.357752	3.18873	0.00142897	0.00703026
1:49813166-49813388	Cluster_1665	35.3548	3.533	0.622389	5.67651	1.37469e-08	3.29309e-07
1:49823481-49824157	Cluster_1667	57.5938	-1.16973	0.378182	-3.09302	0.00198128	0.00920125
1:49991325-49991614	Cluster_1670	43.1902	1.58218	0.501367	3.15573	0.00160095	0.00773429
1:49992623-49993094	Cluster_1672	36.2605	1.77075	0.530844	3.33573	0.000850752	0.00456961
1:49995091-49995556	Cluster_1673	41.1453	3.69815	0.576722	6.41236	1.43288e-10	5.36647e-09
1:49996518-49997044	Cluster_1674	42.1034	-2.13848	0.467664	-4.57268	4.81533e-06	5.70657e-05
1:50024300-50024757	Cluster_1676	20.2011	3.8281	0.835918	4.57952	4.66052e-06	5.55308e-05
1:50034818-50035405	Cluster_1677	52.9972	-1.23254	0.39141	-3.14897	0.00163849	0.00788096
1:50153756-50154032	Cluster_1679	32.1745	-1.98334	0.60754	-3.26454	0.00109642	0.00564645
1:50159036-50159349	Cluster_1682	85.5802	1.9225	0.358812	5.35797	8.41632e-08	1.64214e-06
1:50229019-50229542	Cluster_1688	30.8305	2.81056	0.609636	4.61023	4.02232e-06	4.90224e-05
1:50394492-50394911	Cluster_1692	28.7961	-1.71029	0.530768	-3.22229	0.0012717	0.00638512
1:50395912-50396213	Cluster_1693	36.1972	1.30426	0.496071	2.62918	0.00855905	0.0301937
1:50442857-50443185	Cluster_1695	84.5535	2.31208	0.361326	6.39888	1.56518e-10	5.80648e-09
1:50454641-50455608	Cluster_1696	78.4971	1.68855	0.4063	4.15591	3.23995e-05	0.00029167
1:50524361-50524713	Cluster_1701	230.185	-1.2842	0.210366	-6.10457	1.03075e-09	3.2713e-08
1:50528248-50528800	Cluster_1702	109.174	2.23119	0.342832	6.50812	7.60978e-11	3.02984e-09
1:50719138-50719411	Cluster_1707	43.5749	1.39824	0.47686	2.93219	0.00336583	0.0142308
1:50731869-50732121	Cluster_1709	30.0871	-1.40533	0.551928	-2.54623	0.0108894	0.036592
1:50866187-50866719	Cluster_1717	54.716	-1.01289	0.375536	-2.69718	0.00699297	0.0256565
1:51076347-51076623	Cluster_1720	490.503	-2.2378	0.156004	-14.3445	1.1529e-46	2.34444e-43
1:51222464-51222760	Cluster_1723	42.5095	2.98934	0.526068	5.68242	1.328e-08	3.18818e-07
1:51406435-51407019	Cluster_1731	127.253	-1.02618	0.268052	-3.82828	0.000129043	0.000942165
1:51407377-51407771	Cluster_1732	107.244	-2.92464	0.369878	-7.90703	2.63607e-15	2.36493e-13
1:51489969-51490863	Cluster_1743	160.665	-1.08167	0.235681	-4.58956	4.44182e-06	5.34469e-05
1:51588610-51589112	Cluster_1746	212.865	1.09728	0.26655	4.11659	3.84522e-05	0.000337309
1:51603255-51603385	Cluster_1748	46.022	1.44358	0.42846	3.36923	0.000753788	0.00415196
1:51817467-51817956	Cluster_1756	436.004	-1.50475	0.164388	-9.15368	5.50242e-20	9.74549e-18
1:51836221-51836386	Cluster_1758	28.9386	1.57856	0.614757	2.56778	0.0102353	0.0348788
1:52162202-52162701	Cluster_1772	56.3357	-1.70649	0.424462	-4.02035	5.81114e-05	0.000478998
1:52167112-52167835	Cluster_1773	27.8982	3.99992	0.783343	5.10622	3.28675e-07	5.51863e-06
1:52337214-52337607	Cluster_1781	26.0182	1.53997	0.574712	2.67955	0.00737217	0.0267545
1:52495449-52495844	Cluster_1784	46.6464	1.45406	0.440725	3.29925	0.00096945	0.00509161
1:52499173-52499224	Cluster_1785	23.939	-2.01859	0.604476	-3.33941	0.000839571	0.00452505
1:52648498-52649030	Cluster_1798	22.3521	2.73266	0.715864	3.81729	0.000134925	0.00097977
1:52750100-52750537	Cluster_1801	46.4598	2.52617	0.495994	5.09314	3.52175e-07	5.85235e-06
1:53229257-53229322	Cluster_1805	13.8193	-2.16593	0.821142	-2.63771	0.0083469	0.0295879
1:53374557-53374595	Cluster_1809	31.8795	-2.23003	0.616198	-3.61901	0.000295732	0.0018962
1:53578291-53579210	Cluster_1813	66.5815	-1.33035	0.436943	-3.04467	0.00232932	0.0105274
1:53728495-53729057	Cluster_1819	19.9066	3.11627	0.84167	3.70249	0.000213498	0.00144521
1:53881947-53882325	Cluster_1825	121.294	2.20311	0.313004	7.03859	1.9419e-12	1.02519e-10
1:54027562-54028153	Cluster_1827	100.722	1.28389	0.355455	3.61197	0.000303883	0.00194056
1:54289791-54289861	Cluster_1832	31.9359	-1.49481	0.569593	-2.62435	0.00868147	0.0305568
1:54294025-54294158	Cluster_1833	58.1698	1.28014	0.38065	3.36304	0.0007709	0.00422671
1:54343461-54344328	Cluster_1836	101.079	-1.04274	0.326823	-3.19054	0.00142007	0.00699399
1:54450228-54450783	Cluster_1840	170.334	1.87212	0.243643	7.68388	1.54347e-14	1.2089e-12
1:54486278-54486678	Cluster_1844	28.2043	4.24257	0.780394	5.43645	5.43518e-08	1.11517e-06
1:54639553-54639982	Cluster_1852	21.1206	-2.55008	0.682056	-3.73881	0.000184895	0.00127983
1:54683792-54683970	Cluster_1855	62.2953	-1.22323	0.358625	-3.41088	0.00064754	0.0036536
1:54751836-54752355	Cluster_1857	240.798	1.47023	0.204117	7.20288	5.89523e-13	3.41793e-11
1:54760424-54760929	Cluster_1858	204.769	2.26798	0.235693	9.62259	6.41913e-22	1.49975e-19
1:55240668-55241246	Cluster_1861	117.298	-1.70888	0.271193	-6.30135	2.95072e-10	1.0432e-08
1:55244651-55245419	Cluster_1862	95.013	2.5636	0.37028	6.92342	4.40862e-12	2.18264e-10
1:55698959-55699251	Cluster_1866	176.383	4.33041	0.921953	4.697	2.64008e-06	3.41067e-05
1:56028876-56029664	Cluster_1869	61.1895	1.10599	0.376833	2.93497	0.0033358	0.0141245
1:56044604-56044646	Cluster_1870	22.3055	2.34538	0.672794	3.48603	0.000490238	0.00289986
1:56150819-56151411	Cluster_1873	65.378	1.14865	0.384377	2.98834	0.00280498	0.0122783
1:56154392-56154942	Cluster_1875	19.6173	-1.82559	0.641848	-2.84426	0.00445141	0.017833
1:56679669-56680112	Cluster_1880	82.214	-1.02952	0.337351	-3.05177	0.00227494	0.0103336
1:56700789-56701095	Cluster_1883	74.3129	2.13189	0.393063	5.42377	5.83533e-08	1.18839e-06
1:56997229-56998110	Cluster_1891	232.477	-1.26622	0.240051	-5.27478	1.32918e-07	2.48735e-06
1:57393279-57393478	Cluster_1902	31.5724	1.58637	0.652564	2.43098	0.0150582	0.047253
1:57397948-57398191	Cluster_1903	21.5193	-1.79314	0.613224	-2.92412	0.00345433	0.0145356
1:57446006-57446444	Cluster_1904	19.437	1.64351	0.681176	2.41275	0.0158327	0.0491349
1:57483815-57484662	Cluster_1905	125.783	-3.31022	0.30205	-10.9592	6.00491e-28	2.79609e-25
1:57573018-57573497	Cluster_1906	30.6759	-1.4895	0.523691	-2.84424	0.00445181	0.017833
1:57877742-57877968	Cluster_1911	105.968	1.08427	0.284294	3.81389	0.000136798	0.000991273
1:57994303-57994376	Cluster_1913	37.4253	1.7778	0.494414	3.59576	0.000323445	0.00204264
1:58018905-58019582	Cluster_1918	30.0309	2.65212	0.586991	4.51816	6.23806e-06	7.12306e-05
1:58183280-58183656	Cluster_1923	143.519	-1.82581	0.256136	-7.12828	1.0163e-12	5.64778e-11
1:58439329-58439471	Cluster_1934	80.4823	-1.74388	0.332512	-5.24458	1.56639e-07	2.86252e-06
1:58531366-58531835	Cluster_1935	73.9712	-1.04662	0.345857	-3.02617	0.00247672	0.0110736
1:58533893-58534319	Cluster_1936	51.3593	1.17175	0.443539	2.64182	0.00824617	0.0293008
1:58587411-58587803	Cluster_1940	69.2011	2.39507	0.38667	6.1941	5.862e-10	1.96372e-08
1:58588594-58589082	Cluster_1941	24.0184	7.92069	1.53455	5.16158	2.4487e-07	4.25731e-06
1:59162135-59162624	Cluster_1952	27.2527	-1.5826	0.61795	-2.56104	0.0104358	0.0353953
1:59341840-59342252	Cluster_1954	29.6859	1.91276	0.55227	3.46345	0.0005333	0.00310244
1:59946675-59947256	Cluster_1965	27.8504	-2.16422	0.540959	-4.00071	6.31534e-05	0.000512707
1:60527382-60527857	Cluster_1973	93.0008	-1.07451	0.311715	-3.44709	0.000566656	0.00326158
1:60661125-60661565	Cluster_1976	17.7929	2.13182	0.755085	2.82329	0.00475343	0.0188262
1:61430838-61431048	Cluster_1987	78.4183	1.51216	0.388353	3.89378	9.86962e-05	0.000749193
1:61469271-61469745	Cluster_1990	258.674	2.29865	0.217124	10.5868	3.43028e-26	1.38485e-23
1:61504805-61505277	Cluster_1993	143.169	1.24486	0.274373	4.53712	5.70285e-06	6.57666e-05
1:61532508-61533210	Cluster_1996	24.3541	-1.75205	0.647891	-2.70423	0.00684627	0.025221
1:61564070-61566151	Cluster_1998	399.214	-1.74982	0.187038	-9.35542	8.32711e-21	1.69333e-18
1:61777525-61777840	Cluster_2002	50.7378	-1.58297	0.401723	-3.94044	8.13321e-05	0.000636751
1:61778453-61779235	Cluster_2003	65.8367	1.11838	0.354133	3.15807	0.00158816	0.00768398
1:61901384-61901710	Cluster_2004	51.3917	1.33284	0.415774	3.20568	0.00134743	0.00668783
1:62216056-62216340	Cluster_2009	59.6474	1.09466	0.395925	2.76482	0.00569536	0.02177
1:62216440-62216835	Cluster_2010	67.6107	1.6854	0.368588	4.57258	4.81749e-06	5.70791e-05
1:62408260-62408698	Cluster_2013	164.331	-1.82694	0.255461	-7.15155	8.58052e-13	4.86688e-11
1:62428602-62428883	Cluster_2015	64.5565	-1.04116	0.366664	-2.83956	0.00451762	0.0180609
1:62428962-62429264	Cluster_2016	54.659	1.9996	0.426632	4.68693	2.77331e-06	3.55691e-05
1:62430285-62430929	Cluster_2017	20.1135	-2.19099	0.665143	-3.29401	0.000987697	0.0051726
1:62489682-62490011	Cluster_2019	14.0759	-2.36704	0.774462	-3.05637	0.00224035	0.0101971
1:62516127-62516573	Cluster_2020	63.9358	2.03033	0.395737	5.13051	2.8896e-07	4.91949e-06
1:62874649-62874737	Cluster_2022	14.4013	-4.33158	0.954372	-4.53867	5.66112e-06	6.53266e-05
1:62881888-62882002	Cluster_2023	95.6909	-2.46542	0.328162	-7.51283	5.78619e-14	4.06254e-12
1:62995152-62996431	Cluster_2025	76.4147	-1.04484	0.352341	-2.96542	0.00302266	0.0130195
1:62998487-62998944	Cluster_2028	138.329	-1.01501	0.245631	-4.13227	3.59205e-05	0.000318408
1:63042100-63042398	Cluster_2034	64.5568	-1.36939	0.360292	-3.80079	0.000144235	0.00103668
1:63235903-63237056	Cluster_2042	65.7056	2.03112	0.415372	4.88987	1.00901e-06	1.47772e-05
1:63240635-63241684	Cluster_2043	124.732	-1.49515	0.273803	-5.46067	4.74347e-08	9.88763e-07
1:63242500-63242789	Cluster_2044	82.3329	1.25103	0.331648	3.77217	0.000161837	0.00114374
1:63360722-63361265	Cluster_2049	21.2496	1.81301	0.656444	2.76187	0.00574718	0.0219162
1:63864921-63865314	Cluster_2058	28.243	3.2249	0.653422	4.9354	7.99859e-07	1.2022e-05
1:63916393-63917004	Cluster_2059	34.2427	-1.55995	0.509086	-3.06422	0.00218238	0.00996951
1:64515628-64515952	Cluster_2069	26.2959	1.81592	0.617873	2.93899	0.00329284	0.0139781
1:65031437-65031705	Cluster_2072	26.6841	4.30437	0.815717	5.27679	1.31464e-07	2.46518e-06
1:65077172-65077439	Cluster_2076	43.9201	1.29433	0.506603	2.55492	0.0106211	0.0358969
1:65079979-65080856	Cluster_2077	78.9715	-1.13314	0.320594	-3.53452	0.00040852	0.00248145
1:65103687-65104048	Cluster_2078	38.1278	3.74966	0.686564	5.46148	4.72188e-08	9.85198e-07
1:65306762-65307486	Cluster_2087	184.76	1.05555	0.259246	4.07161	4.66887e-05	0.000397608
1:65443884-65444185	Cluster_2089	82.7581	-1.33031	0.334489	-3.97713	6.97525e-05	0.000558111
1:65445705-65446224	Cluster_2090	761.682	-2.23208	0.151841	-14.7001	6.43858e-49	1.60686e-45
1:65519740-65520216	Cluster_2091	21.6671	-1.8192	0.698062	-2.60608	0.00915854	0.0319108
1:65852552-65853185	Cluster_2098	54.5252	1.01198	0.399407	2.53371	0.0112861	0.0376328
1:65993649-65993999	Cluster_2104	42.6432	1.2462	0.456981	2.72703	0.00639075	0.0238648
1:65994259-65994479	Cluster_2105	108.703	1.91546	0.300054	6.3837	1.72865e-10	6.35284e-09
1:65994847-65995341	Cluster_2106	42.2828	1.14812	0.446867	2.56928	0.0101911	0.0347543
1:66119823-66120367	Cluster_2114	20.984	1.94072	0.659521	2.94262	0.00325449	0.0138432
1:66513147-66513478	Cluster_2119	23.4238	-1.70908	0.631147	-2.70789	0.00677129	0.0249935
1:67043806-67044408	Cluster_2131	62.8783	2.40024	0.413195	5.80897	6.28581e-09	1.64188e-07
1:67221593-67222055	Cluster_2136	55.7577	1.34408	0.393465	3.416	0.000635493	0.00359857
1:67227737-67228330	Cluster_2139	50.5327	-1.1145	0.398713	-2.79525	0.00518598	0.0201937
1:67294442-67294566	Cluster_2141	50.0744	-1.69605	0.42226	-4.0166	5.90432e-05	0.000485222
1:67322392-67322989	Cluster_2143	19.6678	-1.87234	0.691007	-2.70958	0.00673682	0.0248913
1:67323678-67324105	Cluster_2144	48.8587	1.41701	0.446656	3.17248	0.00151141	0.00736067
1:67348763-67349050	Cluster_2147	206.994	1.56087	0.217046	7.19142	6.41225e-13	3.69428e-11
1:67435029-67435800	Cluster_2152	181.593	1.04155	0.234945	4.43316	9.28636e-06	0.000100407
1:67500059-67500455	Cluster_2155	25.8069	2.49874	0.616992	4.04987	5.12464e-05	0.000429964
1:67502470-67502971	Cluster_2157	35.0136	-2.32328	0.538131	-4.31731	1.57944e-05	0.000157901
1:67603487-67604101	Cluster_2159	59.7362	1.04144	0.393513	2.64653	0.00813233	0.0289581
1:67605877-67606559	Cluster_2160	139.48	1.77192	0.276416	6.41036	1.4518e-10	5.43359e-09
1:67674973-67675039	Cluster_2165	31.6041	-1.70821	0.540051	-3.16305	0.00156124	0.00757243
1:67697364-67697656	Cluster_2166	19.164	-1.62812	0.638279	-2.5508	0.0107476	0.0362223
1:67722554-67722747	Cluster_2167	39.3154	1.54946	0.552972	2.80206	0.00507776	0.0198402
1:67925732-67926017	Cluster_2176	37.8391	1.93702	0.543022	3.56712	0.000360933	0.00224276
1:67930032-67930660	Cluster_2178	237.742	1.36557	0.213055	6.40947	1.46022e-10	5.4577e-09
1:67974210-67974510	Cluster_2184	50.5093	-1.89585	0.410751	-4.61557	3.92022e-06	4.80339e-05
1:68098899-68099730	Cluster_2185	77.3408	1.31066	0.34254	3.82629	0.00013009	0.000949055
1:68260432-68260976	Cluster_2194	139.682	-1.35805	0.261978	-5.18382	2.17382e-07	3.84268e-06
1:68391816-68392149	Cluster_2199	34.7873	1.22418	0.484252	2.52799	0.0114718	0.0380874
1:68396851-68397334	Cluster_2200	37.6259	-2.18696	0.487125	-4.48952	7.13847e-06	7.99384e-05
1:68460848-68461597	Cluster_2201	152.824	2.10387	0.281127	7.48368	7.22693e-14	4.91691e-12
1:68540200-68540641	Cluster_2204	36.0524	-1.78834	0.467973	-3.82145	0.000132668	0.000965554
1:68646490-68646527	Cluster_2216	45.9285	-1.11363	0.454874	-2.44823	0.0143562	0.0455044
1:68663465-68664043	Cluster_2218	138.366	1.7325	0.262555	6.59861	4.15034e-11	1.72502e-09
1:68668044-68668584	Cluster_2219	176.613	1.77919	0.283481	6.27622	3.46894e-10	1.2047e-08
1:68669357-68669912	Cluster_2220	34.7715	2.6257	0.547721	4.79387	1.63595e-06	2.25967e-05
1:68835063-68835502	Cluster_2229	80.5174	-1.4542	0.434913	-3.34365	0.000826826	0.00447084
1:68835672-68835987	Cluster_2230	58.9396	1.26458	0.376327	3.36031	0.000778549	0.00426184
1:68836538-68836913	Cluster_2231	38.4416	1.67294	0.484318	3.45421	0.0005519	0.00319003
1:68937914-68938540	Cluster_2236	22.59	-2.20264	0.629216	-3.50061	0.000464199	0.0027649
1:69015203-69015413	Cluster_2237	39.045	-1.27224	0.475973	-2.67294	0.00751908	0.0272014
1:69018038-69018127	Cluster_2238	63.1918	-1.9577	0.406846	-4.81188	1.49513e-06	2.09147e-05
1:69169644-69170555	Cluster_2246	80.8431	-1.17613	0.356403	-3.3	0.000966854	0.00507895
1:69322997-69323609	Cluster_2249	149.741	4.24771	0.344669	12.324	6.72454e-35	5.68017e-32
1:69324852-69325503	Cluster_2250	117.068	-1.15664	0.294098	-3.93286	8.39412e-05	0.000654008
1:69631744-69632225	Cluster_2265	86.7928	3.44582	0.401295	8.58675	8.94623e-18	1.18646e-15
1:69707252-69707807	Cluster_2269	37.6134	1.46282	0.472084	3.09865	0.00194405	0.0090502
1:69720328-69720900	Cluster_2271	52.4948	-1.31407	0.402222	-3.26701	0.00108689	0.00560406
1:69743118-69743325	Cluster_2277	18.005	-1.73647	0.699577	-2.48218	0.0130582	0.0422565
1:69748397-69748998	Cluster_2279	59.5502	1.76922	0.391314	4.52122	6.14845e-06	7.03293e-05
1:69920680-69920954	Cluster_2286	28.2255	-1.40898	0.569871	-2.47246	0.0134186	0.0431856
1:69935777-69936360	Cluster_2287	57.9499	1.04378	0.383646	2.7207	0.00651446	0.0242443
1:70062668-70063297	Cluster_2289	124.723	-1.39172	0.259679	-5.3594	8.3497e-08	1.63088e-06
1:70070601-70070877	Cluster_2291	33.4007	-2.1296	0.564434	-3.77298	0.000161306	0.00114145
1:70119923-70120586	Cluster_2293	43.3838	1.68303	0.455879	3.69184	0.000222633	0.00149668
1:70231725-70232446	Cluster_2300	39.9855	2.03076	0.522532	3.88638	0.000101752	0.000768578
1:70302053-70303286	Cluster_2303	77.8123	-1.13238	0.336413	-3.36603	0.000762585	0.00419243
1:70445558-70446099	Cluster_2306	34.346	2.02519	0.537456	3.7681	0.000164495	0.00116012
1:70785851-70786401	Cluster_2312	79.4367	-2.98582	0.36658	-8.14508	3.79037e-16	3.94897e-14
1:70807410-70807837	Cluster_2313	53.5844	1.20965	0.429679	2.81524	0.00487403	0.0192137
1:71024890-71025093	Cluster_2314	69.0459	1.93668	0.39021	4.96318	6.93485e-07	1.06031e-05
1:71027758-71028125	Cluster_2316	28.0614	1.60408	0.623134	2.57421	0.0100468	0.0343316
1:71028377-71028900	Cluster_2317	66.0448	1.31005	0.364168	3.59739	0.000321431	0.00203156
1:71770833-71771250	Cluster_2332	29.6794	4.01776	0.750326	5.35468	8.57059e-08	1.6675e-06
1:71984528-71984937	Cluster_2338	106.095	1.30981	0.354862	3.69104	0.000223342	0.00150093
1:72104950-72105237	Cluster_2349	48.8184	1.86509	0.581481	3.20749	0.00133899	0.00665628
1:72380655-72380848	Cluster_2354	15.5713	-1.82925	0.747572	-2.44693	0.014408	0.0456213
1:72382208-72382566	Cluster_2355	16.3908	-1.71171	0.69079	-2.4779	0.0132158	0.042653
1:72597646-72597923	Cluster_2368	23.9007	1.67607	0.619407	2.70592	0.00681152	0.02512
1:72601027-72602050	Cluster_2370	77.499	1.07719	0.442217	2.43589	0.0148554	0.0467519
1:72602173-72602560	Cluster_2371	66.1557	3.01442	0.416933	7.23	4.82994e-13	2.85763e-11
1:72606532-72607142	Cluster_2374	22.1978	-1.78728	0.614788	-2.90714	0.0036475	0.0151832
1:72869247-72870073	Cluster_2378	149.383	-1.09761	0.255125	-4.30225	1.69071e-05	0.000167379
1:72871482-72872246	Cluster_2379	163.012	2.44167	0.262395	9.30531	1.33598e-20	2.59104e-18
1:72887139-72888638	Cluster_2381	117.208	1.29992	0.30946	4.20061	2.66202e-05	0.000246806
1:72952058-72952702	Cluster_2385	79.4174	-1.02623	0.325153	-3.15613	0.00159879	0.00772521
1:73243317-73243465	Cluster_2390	36.4091	1.95439	0.564245	3.46373	0.000532748	0.00309989
1:73248362-73249439	Cluster_2393	39.3415	1.22192	0.468512	2.60809	0.00910486	0.0317661
1:73373678-73373972	Cluster_2395	53.5784	-1.14269	0.419095	-2.72657	0.00639971	0.023895
1:73401838-73402261	Cluster_2399	21.0333	-1.78492	0.650805	-2.74263	0.00609485	0.0229723
1:73634922-73635430	Cluster_2407	27.5008	2.38611	0.591274	4.03554	5.44778e-05	0.000452991
1:73971153-73971735	Cluster_2416	21.3588	-2.77959	0.665323	-4.1778	2.94341e-05	0.000269353
1:73974750-73975302	Cluster_2418	46.1187	1.39971	0.484322	2.89003	0.003852	0.0158553
1:74102825-74103126	Cluster_2420	42.9932	2.07803	0.476791	4.35837	1.31038e-05	0.000135505
1:74119282-74119401	Cluster_2422	40.3313	2.0359	0.539327	3.7749	0.000160073	0.00113404
1:74126885-74126931	Cluster_2423	41.0539	3.29841	0.569741	5.78932	7.0671e-09	1.82083e-07
1:74158053-74158269	Cluster_2424	30.9283	1.97352	0.554203	3.561	0.000369438	0.00228527
1:74164617-74165468	Cluster_2425	86.6495	-1.13666	0.309623	-3.67112	0.000241486	0.00160363
1:74748650-74748869	Cluster_2454	292.567	1.51303	0.195234	7.74984	9.20102e-15	7.41823e-13
1:74785591-74786059	Cluster_2460	57.1007	-1.88177	0.385958	-4.8756	1.0848e-06	1.57614e-05
1:74791060-74791406	Cluster_2463	102.795	-1.19703	0.30297	-3.951	7.78255e-05	0.000613233
1:74846459-74846692	Cluster_2465	52.2188	-1.63824	0.409101	-4.00449	6.21515e-05	0.000506445
1:74849072-74849731	Cluster_2467	37.8665	-1.33804	0.453604	-2.9498	0.00317981	0.013576
1:75093869-75094468	Cluster_2472	120.151	1.17841	0.270902	4.34993	1.3618e-05	0.000139939
1:75645917-75646079	Cluster_2479	99.2934	-1.22879	0.334998	-3.66804	0.000244413	0.00161915
1:76159351-76159802	Cluster_2491	41.3587	-1.7542	0.457672	-3.83288	0.000126651	0.00092742
1:76176635-76176937	Cluster_2493	45.1815	1.71871	0.464022	3.70395	0.00021227	0.00143885
1:76182136-76182568	Cluster_2495	76.465	3.24797	0.407505	7.97037	1.58206e-15	1.46976e-13
1:76182893-76183500	Cluster_2496	16.574	-1.97705	0.691752	-2.85803	0.00426278	0.0172322
1:76842756-76842899	Cluster_2503	13.2745	-2.9775	0.910972	-3.26849	0.00108122	0.00557986
1:76846691-76847211	Cluster_2505	49.6878	-1.82412	0.412452	-4.42263	9.75087e-06	0.000104749
1:76849903-76850240	Cluster_2507	24.2749	2.20988	0.701516	3.15014	0.0016319	0.00785683
1:76868699-76869012	Cluster_2509	24.9367	2.77975	0.663248	4.19112	2.77584e-05	0.000256147
1:76877622-76877927	Cluster_2510	20.2059	2.23946	0.723379	3.09583	0.00196263	0.00912277
1:77003639-77004241	Cluster_2513	15.7098	-2.15136	0.78844	-2.72863	0.00635985	0.0237769
1:77838988-77839521	Cluster_2524	25.6827	-2.8076	0.607812	-4.6192	3.85231e-06	4.72815e-05
1:78524468-78525112	Cluster_2528	106.723	1.17499	0.317732	3.69805	0.00021726	0.00146616
1:79026467-79026836	Cluster_2534	26.3242	2.51032	0.692947	3.62267	0.000291578	0.00187482
1:79665678-79665924	Cluster_2538	71.0687	-1.2951	0.340825	-3.7999	0.000144752	0.00103958
1:80179679-80180037	Cluster_2546	43.31	1.10457	0.453562	2.43533	0.0148783	0.0468107
1:80666302-80666837	Cluster_2550	38.2233	-1.73556	0.47807	-3.63035	0.000283032	0.00182994
1:80853363-80853616	Cluster_2552	23.4841	-1.62194	0.572807	-2.83156	0.00463216	0.0184283
1:81379996-81380379	Cluster_2556	25.2643	2.0083	0.628372	3.19604	0.00139328	0.00688119
1:81673159-81673511	Cluster_2564	33.2154	1.35559	0.51623	2.62594	0.00864097	0.0304377
1:81673969-81674484	Cluster_2565	78.8943	1.63383	0.339923	4.80647	1.53619e-06	2.13909e-05
1:82103874-82104496	Cluster_2567	29.3233	1.36816	0.554808	2.46601	0.0136627	0.043794
1:82104811-82105533	Cluster_2568	25.2776	-1.48061	0.548474	-2.69951	0.0069441	0.0255147
1:82112216-82112601	Cluster_2569	46.7082	1.72846	0.440435	3.92443	8.69364e-05	0.000673331
1:82272742-82273156	Cluster_2573	101.535	-1.81986	0.334427	-5.44173	5.27647e-08	1.08626e-06
1:82278635-82278988	Cluster_2576	40.0018	2.4138	0.547523	4.40858	1.0405e-05	0.000110608
1:82289080-82289594	Cluster_2577	141.04	-1.04372	0.257766	-4.04907	5.1421e-05	0.000431099
1:82294689-82295031	Cluster_2578	45.8427	2.38453	0.489988	4.8665	1.13593e-06	1.63997e-05
1:82310672-82311022	Cluster_2580	48.0889	1.51516	0.517888	2.92565	0.00343739	0.0144798
1:82312218-82312602	Cluster_2581	28.4702	-1.27475	0.525781	-2.4245	0.0153296	0.0478991
1:83048533-83048746	Cluster_2593	61.069	1.97983	0.423256	4.67762	2.90227e-06	3.70407e-05
1:83609991-83611150	Cluster_2603	66.3566	-1.08326	0.424164	-2.55386	0.0106535	0.0359796
1:83646512-83646925	Cluster_2604	18.7591	-1.89314	0.771444	-2.45402	0.0141268	0.0449146
1:83791041-83791993	Cluster_2609	169.043	1.61579	0.270785	5.96706	2.41567e-09	6.99908e-08
1:84581164-84581560	Cluster_2634	37.3663	-2.00497	0.564887	-3.54933	0.000386213	0.00237007
1:85243956-85244174	Cluster_2640	20.4102	-2.95113	0.688004	-4.2894	1.79154e-05	0.000175997
1:85477556-85477926	Cluster_2642	16.4879	-2.95244	0.759199	-3.88888	0.000100707	0.000762031
1:86009748-86010169	Cluster_2648	29.2769	-4.14469	0.692982	-5.98095	2.21838e-09	6.52384e-08
1:86239757-86240252	Cluster_2654	44.1202	-1.24652	0.428406	-2.90968	0.00361801	0.0150867
1:86626020-86626409	Cluster_2660	40.9528	1.79878	0.477066	3.77049	0.000162925	0.00115039
1:86739427-86739642	Cluster_2662	44.8091	1.10265	0.444621	2.47997	0.0131393	0.0424611
1:86744003-86744517	Cluster_2664	31.8348	1.35034	0.55047	2.45307	0.0141641	0.0450148
1:86767426-86767634	Cluster_2667	36.1802	1.30035	0.491399	2.64622	0.00813961	0.0289765
1:87841567-87841903	Cluster_2682	45.6267	-1.2049	0.443775	-2.71512	0.00662508	0.0245677
1:88024112-88024718	Cluster_2689	97.1005	1.09492	0.315398	3.47155	0.000517464	0.00302538
1:88464543-88465093	Cluster_2690	163.52	1.98634	0.262989	7.55293	4.25585e-14	3.07862e-12
1:88480849-88481489	Cluster_2695	27.1803	-1.86787	0.570148	-3.27612	0.00105244	0.0054538
1:89163196-89163964	Cluster_2701	57.8656	1.44098	0.408758	3.52526	0.000423074	0.00255853
1:89563578-89563998	Cluster_2705	64.2867	1.29838	0.369507	3.51383	0.000441703	0.00265232
1:89566206-89566834	Cluster_2707	48.5832	-2.17527	0.449199	-4.84255	1.28185e-06	1.82473e-05
1:89640374-89640451	Cluster_2709	25.6102	-2.50455	0.619426	-4.04334	5.26953e-05	0.000440237
1:89727389-89727660	Cluster_2718	31.6244	1.62089	0.519435	3.1205	0.00180547	0.00851479
1:89936809-89937034	Cluster_2720	20.6766	-1.99169	0.69047	-2.88454	0.00391986	0.0160864
1:90077331-90077602	Cluster_2726	85.309	1.35713	0.354001	3.8337	0.000126231	0.000925081
1:90297719-90297956	Cluster_2728	46.5537	1.26237	0.469163	2.69068	0.00713057	0.0260447
1:90439584-90439678	Cluster_2737	21.5216	-1.7048	0.619936	-2.74996	0.00596032	0.0225659
1:90447037-90447336	Cluster_2738	24.3743	2.00811	0.625501	3.21041	0.00132546	0.00660445
1:90447788-90448183	Cluster_2739	72.2318	1.50512	0.365003	4.1236	3.72998e-05	0.00032867
1:90968346-90968575	Cluster_2748	29.2071	3.61182	0.698999	5.16713	2.3771e-07	4.14333e-06
1:91363537-91364155	Cluster_2754	57.8996	-1.0247	0.381035	-2.68926	0.00716101	0.026142
1:91624608-91625141	Cluster_2757	34.5579	-1.27676	0.513508	-2.48635	0.012906	0.0418672
1:91627373-91628096	Cluster_2758	46.3802	2.31643	0.455231	5.08847	3.6096e-07	5.96707e-06
1:91818549-91818642	Cluster_2760	41.0003	1.21898	0.489225	2.49165	0.012715	0.0413821
1:91825255-91825481	Cluster_2763	42.6328	-1.53076	0.493828	-3.09978	0.00193667	0.00901815
1:91956956-91957698	Cluster_2767	44.9256	1.11534	0.42995	2.59412	0.00948335	0.0327865
1:91990198-91990511	Cluster_2768	70.2395	1.28718	0.344147	3.7402	0.000183873	0.00127453
1:92020242-92020375	Cluster_2772	24.2479	2.19217	0.681159	3.2183	0.00128953	0.00646002
1:92899715-92900213	Cluster_2784	72.2895	1.14786	0.372991	3.07744	0.0020879	0.00960985
1:92960018-92960668	Cluster_2785	195.582	1.88281	0.246966	7.62377	2.46368e-14	1.87093e-12
1:92960743-92961051	Cluster_2786	94.4189	5.72192	0.61267	9.33932	9.69522e-21	1.94774e-18
1:92961763-92962225	Cluster_2787	30.1231	-1.55083	0.643062	-2.41164	0.0158812	0.0492523
1:93182465-93182736	Cluster_2791	25.2142	-1.73711	0.55619	-3.12324	0.00178874	0.00845041
1:93306279-93306902	Cluster_2795	28.1527	2.17782	0.624909	3.48502	0.000492099	0.00290949
1:93521804-93522540	Cluster_2797	63.9134	1.21101	0.413582	2.92809	0.00341048	0.014386
1:94027011-94027178	Cluster_2802	25.0567	2.11433	0.626468	3.375	0.00073817	0.00408325
1:94367655-94367885	Cluster_2807	27.6577	3.08703	0.682614	4.52236	6.11528e-06	7.00229e-05
1:94368927-94369645	Cluster_2809	43.8798	2.07971	0.481604	4.31831	1.57231e-05	0.00015744
1:94472556-94472845	Cluster_2812	51.5656	1.05859	0.427385	2.47691	0.0132527	0.0427495
1:94945409-94945752	Cluster_2816	19.0615	-1.93301	0.649632	-2.97555	0.0029246	0.0126826
1:95375527-95375938	Cluster_2824	44.9208	-1.142	0.416239	-2.74361	0.00607668	0.0229275
1:95422750-95423304	Cluster_2825	38.8459	-1.13366	0.453942	-2.49736	0.0125123	0.0408582
1:95678839-95679058	Cluster_2827	80.0688	2.98366	0.388673	7.67654	1.63447e-14	1.27654e-12
1:96906465-96906995	Cluster_2834	60.3163	2.37101	0.416297	5.69546	1.23039e-08	2.97204e-07
1:97103355-97103838	Cluster_2836	109.982	2.73624	0.35142	7.78623	6.90394e-15	5.70016e-13
1:97108301-97108847	Cluster_2838	41.7848	-1.77102	0.482802	-3.66821	0.000244253	0.00161828
1:97108924-97109871	Cluster_2839	58.0652	-1.10666	0.391689	-2.82535	0.0047229	0.0187296
1:97223697-97224547	Cluster_2844	171.293	1.26473	0.257903	4.90391	9.39488e-07	1.38775e-05
1:97318195-97318791	Cluster_2849	263.102	1.2642	0.19692	6.41987	1.36389e-10	5.14671e-09
1:97319559-97319916	Cluster_2850	155.381	2.80007	0.280678	9.97608	1.93981e-23	5.54715e-21
1:97780000-97780027	Cluster_2856	15.0825	-2.36771	0.738665	-3.20539	0.0013488	0.00669339
1:98581597-98582071	Cluster_2873	14.594	-3.7911	0.904146	-4.19302	2.75263e-05	0.000254304
1:98584107-98584426	Cluster_2875	36.9962	3.07507	0.594173	5.17538	2.27451e-07	3.99877e-06
1:99118480-99118743	Cluster_2883	65.2879	-1.43033	0.372651	-3.83827	0.000123905	0.000910466
1:99322304-99322722	Cluster_2889	206.458	-1.03803	0.225648	-4.60024	4.22005e-06	5.10807e-05
1:99420129-99420721	Cluster_2891	65.0749	-1.25403	0.356171	-3.52087	0.000430129	0.00259547
1:100216786-100216885	Cluster_2901	44.8445	-2.90611	0.49443	-5.8777	4.16013e-09	1.13694e-07
1:100384232-100384559	Cluster_2903	45.5782	1.54733	0.503008	3.07615	0.00209691	0.00964085
1:100708405-100709210	Cluster_2909	33.7781	1.31054	0.540521	2.42459	0.0153257	0.0478971
1:100750052-100750448	Cluster_2912	76.2321	-1.4365	0.33014	-4.35119	1.35404e-05	0.000139298
1:100751428-100751656	Cluster_2913	26.9168	-2.67198	0.577115	-4.62989	3.65868e-06	4.51924e-05
1:100835431-100836116	Cluster_2914	72.0605	-2.01603	0.355587	-5.66958	1.43147e-08	3.40827e-07
1:100836953-100837827	Cluster_2915	159.851	1.50321	0.302632	4.96712	6.79563e-07	1.04328e-05
1:100838555-100838918	Cluster_2916	25.4715	3.03191	0.677498	4.47515	7.63575e-06	8.47122e-05
1:101081569-101081998	Cluster_2918	99.667	2.20049	0.317858	6.92288	4.42545e-12	2.18901e-10
1:101084861-101085470	Cluster_2920	35.2927	2.23777	0.516195	4.33514	1.4567e-05	0.000147893
1:101085704-101086049	Cluster_2921	57.2994	1.03943	0.426114	2.43932	0.0147149	0.0463977
1:101164539-101165072	Cluster_2924	75.4174	1.43528	0.367374	3.90687	9.35e-05	0.000716185
1:101176696-101177229	Cluster_2925	104.394	-1.98102	0.386022	-5.13189	2.86843e-07	4.89104e-06
1:101338928-101339134	Cluster_2927	67.4385	-2.11924	0.372307	-5.69217	1.25432e-08	3.02252e-07
1:101380368-101380818	Cluster_2931	30.0429	-1.92657	0.518865	-3.71304	0.000204787	0.00139501
1:101475537-101476016	Cluster_2935	30.9725	-1.41963	0.52036	-2.72817	0.00636861	0.0238032
1:101476320-101477010	Cluster_2936	44.8935	-1.84157	0.479175	-3.8432	0.000121439	0.000894983
1:101965908-101966188	Cluster_2945	45.6277	3.03781	0.539633	5.62939	1.80845e-08	4.2091e-07
1:101977047-101977402	Cluster_2947	64.9676	2.05854	0.397852	5.17414	2.28967e-07	4.02415e-06
1:102024341-102024477	Cluster_2950	47.6329	1.21259	0.435145	2.78664	0.00532578	0.0206214
1:102025647-102025830	Cluster_2951	27.1592	3.8853	0.740426	5.24739	1.54268e-07	2.82243e-06
1:102059485-102059902	Cluster_2953	37.0218	1.97117	0.507377	3.88502	0.000102323	0.000771708
1:103279440-103279611	Cluster_2956	19.9328	1.99804	0.683152	2.92473	0.00344756	0.0145104
1:103899268-103899675	Cluster_2960	35.6609	-1.98676	0.495839	-4.00686	6.15304e-05	0.000502577
1:103910096-103910531	Cluster_2963	98.5435	-2.78014	0.339754	-8.18281	2.77309e-16	2.93365e-14
1:104170355-104170721	Cluster_2967	30.16	1.86539	0.580167	3.21527	0.00130324	0.00651264
1:105228241-105228578	Cluster_2977	102.399	-1.28232	0.284796	-4.50261	6.71246e-06	7.58172e-05
1:105337646-105338026	Cluster_2978	22.9223	-1.85927	0.695906	-2.67172	0.00754635	0.0272802
1:105495352-105495711	Cluster_2980	44.2035	2.71779	0.491894	5.52515	3.292e-08	7.18106e-07
1:105788415-105788462	Cluster_2981	95.8616	-1.08925	0.315507	-3.45238	0.000555668	0.00320607
1:105965904-105966583	Cluster_2987	337.051	2.12079	0.190661	11.1234	9.65644e-29	4.81988e-26
1:105966840-105967358	Cluster_2988	59.0382	1.91208	0.411307	4.64879	3.33881e-06	4.17484e-05
1:106039925-106040282	Cluster_2992	55.3813	-1.56395	0.383499	-4.07809	4.5407e-05	0.000388329
1:106375744-106376036	Cluster_2995	38.7988	-1.82306	0.462007	-3.94595	7.94842e-05	0.000624242
1:106604339-106604899	Cluster_2999	50.2255	-1.6046	0.413313	-3.88229	0.000103477	0.000779237
1:107042246-107042908	Cluster_3002	134.396	-1.20094	0.25508	-4.70811	2.5003e-06	3.25459e-05
1:107056440-107056942	Cluster_3003	28.4988	2.37072	0.604998	3.91857	8.90762e-05	0.000687769
1:107189255-107189483	Cluster_3007	54.1946	-1.50131	0.420967	-3.56633	0.000362013	0.00224794
1:107550133-107550689	Cluster_3010	18.2689	-3.43741	0.747385	-4.59925	4.2402e-06	5.1302e-05
1:107655493-107655871	Cluster_3012	40.9006	-1.27262	0.48876	-2.60377	0.00922057	0.0320882
1:107991834-107992470	Cluster_3021	61.9386	-1.35223	0.38118	-3.54748	0.000388929	0.0023837
1:107992603-107992910	Cluster_3022	28.2597	3.02843	0.632039	4.79152	1.65519e-06	2.28222e-05
1:107993101-107993543	Cluster_3023	113.51	2.38726	0.353988	6.7439	1.54193e-11	6.88848e-10
1:108289665-108289810	Cluster_3032	121.751	1.12793	0.27145	4.15518	3.25026e-05	0.000292454
1:108595949-108596417	Cluster_3038	23.9466	2.24078	0.64322	3.48369	0.000494552	0.00291963
1:108609904-108610168	Cluster_3039	58.4826	-1.38431	0.371231	-3.72896	0.000192271	0.00132255
1:108610798-108611433	Cluster_3040	215.684	-2.21941	0.227405	-9.75972	1.67612e-22	4.18306e-20
1:108619744-108620413	Cluster_3042	81.03	-1.36058	0.340668	-3.99385	6.50098e-05	0.000525013
1:108993094-108993342	Cluster_3048	27.2698	-3.76355	0.681474	-5.52266	3.33904e-08	7.27045e-07
1:109225008-109225355	Cluster_3053	44.2706	-1.33236	0.431823	-3.08543	0.00203261	0.00940031
1:109422186-109422539	Cluster_3058	18.1456	-1.71816	0.673492	-2.55112	0.0107378	0.0361958
1:109553810-109554220	Cluster_3064	18.3697	1.92103	0.707919	2.71363	0.00665498	0.024647
1:109671332-109671818	Cluster_3068	100.4	1.01126	0.294366	3.43537	0.000591749	0.00338684
1:110377556-110377835	Cluster_3080	29.1005	2.34282	0.605235	3.87093	0.00010842	0.000811448
1:110380641-110380698	Cluster_3082	21.6498	2.28635	0.724529	3.15563	0.00160153	0.00773616
1:110509875-110510562	Cluster_3084	60.3219	-1.23688	0.394697	-3.13375	0.00172588	0.00821496
1:110539799-110540086	Cluster_3085	29.0685	-1.88304	0.59656	-3.15649	0.00159679	0.0077176
1:110845497-110845898	Cluster_3090	18.5966	-1.87899	0.667677	-2.81422	0.00488964	0.0192644
1:111079550-111079957	Cluster_3092	49.5339	1.1038	0.404987	2.72552	0.00642011	0.0239614
1:112275264-112275299	Cluster_3101	20.0915	-1.70295	0.663825	-2.56536	0.0103069	0.0350554
1:112670856-112671172	Cluster_3103	19.6854	2.58568	0.824442	3.13628	0.00171105	0.00815852
1:112813616-112813928	Cluster_3107	71.6143	-2.22166	0.400758	-5.54365	2.9623e-08	6.52639e-07
1:112814681-112815455	Cluster_3108	26.1794	1.53753	0.59222	2.59621	0.00942588	0.0326516
1:113121038-113121541	Cluster_3114	47.7871	-1.27705	0.413283	-3.09	0.00200155	0.00927462
1:113398558-113398848	Cluster_3118	46.8076	2.04821	0.445156	4.6011	4.20268e-06	5.09377e-05
1:113476609-113476925	Cluster_3119	23.8812	-1.48863	0.592499	-2.51247	0.0119891	0.0394805
1:114096212-114096927	Cluster_3127	62.0089	2.09682	0.405687	5.16857	2.35893e-07	4.11557e-06
1:114443921-114444361	Cluster_3131	24.5557	-1.75449	0.612874	-2.86272	0.00420027	0.0170209
1:114680111-114680449	Cluster_3136	47.5008	3.58333	0.541165	6.62151	3.55538e-11	1.50045e-09
1:114930927-114931605	Cluster_3140	41.4452	-1.78604	0.453978	-3.9342	8.34731e-05	0.000650637
1:115241151-115241439	Cluster_3143	114.015	2.40583	0.301236	7.98652	1.38797e-15	1.30715e-13
1:115412730-115413155	Cluster_3146	28.3207	-3.00307	0.589822	-5.09148	3.5527e-07	5.88953e-06
1:115461219-115461430	Cluster_3147	270.899	-1.07726	0.21048	-5.11811	3.0861e-07	5.22164e-06
1:115721499-115721914	Cluster_3153	16.6535	-1.98616	0.753049	-2.6375	0.00835208	0.0296043
1:115985799-115986223	Cluster_3156	20.1696	-2.38184	0.646058	-3.68673	0.000227155	0.0015232
1:116002784-116003078	Cluster_3158	17.0982	-2.01852	0.745514	-2.70755	0.0067782	0.0250169
1:116056773-116056975	Cluster_3161	51.3277	1.1969	0.432404	2.76801	0.00563998	0.0215944
1:116297255-116297801	Cluster_3162	23.2856	-1.59116	0.619907	-2.56678	0.0102648	0.0349513
1:116500397-116500732	Cluster_3164	76.4187	-2.16129	0.42242	-5.11644	3.11356e-07	5.26324e-06
1:118078430-118078957	Cluster_3181	321.274	1.04125	0.213411	4.87908	1.06584e-06	1.55382e-05
1:119481053-119481714	Cluster_3192	46.8379	1.8335	0.439559	4.17122	3.02973e-05	0.000275592
1:119836378-119836821	Cluster_3199	48.7967	-2.88224	0.473035	-6.09309	1.10754e-09	3.49077e-08
1:119847960-119848487	Cluster_3201	111.139	-1.11613	0.279735	-3.98996	6.60837e-05	0.000532247
1:120060781-120061438	Cluster_3208	33.0168	-1.49724	0.617578	-2.42437	0.0153349	0.0479058
1:120741816-120742406	Cluster_3211	431.082	-1.3501	0.160304	-8.42214	3.6966e-17	4.52031e-15
1:120785447-120785720	Cluster_3212	92.7546	-1.74262	0.303883	-5.73452	9.77872e-09	2.43376e-07
1:121008575-121008732	Cluster_3222	43.8253	-1.32108	0.441	-2.99564	0.00273867	0.012039
1:121139361-121139458	Cluster_3225	22.0618	3.55831	0.780681	4.55796	5.1654e-06	6.0406e-05
1:121222361-121222453	Cluster_3229	27.4608	1.55046	0.610608	2.53921	0.0111104	0.0371463
1:121510047-121510331	Cluster_3235	137.41	1.57931	0.283418	5.57237	2.51291e-08	5.65225e-07
1:121511285-121511659	Cluster_3236	100.373	1.38812	0.298307	4.65333	3.26612e-06	4.09327e-05
1:122203206-122203744	Cluster_3247	45.8952	-1.0868	0.428948	-2.53364	0.0112886	0.0376388
1:123357217-123357822	Cluster_3256	38.2081	-1.32885	0.467892	-2.84007	0.00451036	0.0180391
1:123655106-123655804	Cluster_3261	19.6383	-2.50806	0.684299	-3.66515	0.00024719	0.00163419
1:124331528-124332102	Cluster_3277	39.9937	2.22707	0.516647	4.31062	1.62798e-05	0.000162017
1:124334027-124334316	Cluster_3278	47.5362	2.16501	0.480045	4.51	6.4827e-06	7.36463e-05
1:124673692-124674384	Cluster_3285	27.0361	-1.91125	0.573827	-3.33072	0.000866227	0.00464183
1:126764707-126765244	Cluster_3307	15.6453	-2.31181	0.735969	-3.14117	0.00168273	0.00805352
1:126997767-126998115	Cluster_3315	117.311	1.15023	0.288791	3.98292	6.80732e-05	0.000546187
1:127955577-127956108	Cluster_3325	18.157	2.15105	0.723755	2.97207	0.00295801	0.0127952
1:127967896-127968344	Cluster_3326	90.3563	-1.18315	0.29734	-3.97911	6.91747e-05	0.000554054
1:128264581-128265037	Cluster_3327	25.1526	-1.76098	0.608143	-2.89566	0.00378362	0.0156313
1:128841665-128842061	Cluster_3332	112.363	1.50542	0.313871	4.79629	1.61635e-06	2.23826e-05
1:128845845-128846320	Cluster_3335	27.7599	-1.61902	0.530679	-3.05085	0.00228197	0.010359
1:129039714-129040218	Cluster_3338	137.745	-1.03044	0.269846	-3.8186	0.000134209	0.000974969
1:129231455-129232242	Cluster_3340	31.5892	-1.98727	0.569955	-3.48671	0.000489009	0.00289446
1:129828174-129828529	Cluster_3343	25.171	-1.95709	0.582859	-3.35775	0.0007858	0.00428975
1:129841682-129841958	Cluster_3346	33.822	-1.61068	0.507563	-3.17337	0.00150681	0.0073432
1:129879596-129879633	Cluster_3347	17.864	-2.51913	0.712712	-3.53457	0.000408437	0.00248121
1:130366854-130367231	Cluster_3352	419.33	-1.45579	0.162296	-8.97002	2.96462e-19	4.69084e-17
1:130594222-130594647	Cluster_3353	25.035	-2.21281	0.585221	-3.78116	0.000156101	0.00111034
1:131052916-131053120	Cluster_3356	43.7812	-2.02565	0.437615	-4.62885	3.67699e-06	4.53879e-05
1:131300916-131301175	Cluster_3358	49.1662	1.28823	0.530673	2.42754	0.0152017	0.0475965
1:131990453-131990693	Cluster_3360	18.54	-2.60726	0.706955	-3.68801	0.000226014	0.00151648
1:131997306-131997555	Cluster_3361	14.259	-3.46656	0.864278	-4.01093	6.048e-05	0.000495546
1:132383839-132383869	Cluster_3362	15.405	-2.78351	0.767066	-3.62877	0.000284775	0.00183926
1:133124609-133124970	Cluster_3371	39.8682	-1.38912	0.44636	-3.1121	0.00185764	0.00871743
1:133132139-133132165	Cluster_3372	39.2684	-3.9429	0.546489	-7.21497	5.3945e-13	3.16775e-11
1:133630558-133631329	Cluster_3376	20.2095	-1.66993	0.621317	-2.68772	0.00719417	0.026227
1:133714493-133714651	Cluster_3377	17.5086	-2.78989	0.714714	-3.90351	9.48076e-05	0.000724626
1:134522615-134523109	Cluster_3385	66.5095	2.50411	0.390176	6.41791	1.38156e-10	5.20622e-09
1:136154717-136155135	Cluster_3391	18.8267	1.89817	0.686369	2.76553	0.00568306	0.0217275
1:136563168-136564189	Cluster_3394	45.9513	-1.47315	0.411297	-3.58172	0.000341341	0.00213772
1:136849199-136849499	Cluster_3397	24.3783	-1.7659	0.69305	-2.54802	0.0108336	0.0364562
1:138702718-138703242	Cluster_3403	37.2234	2.24748	0.520189	4.32051	1.55667e-05	0.000156193
1:138703610-138704605	Cluster_3404	117.348	1.79592	0.299614	5.99412	2.04586e-09	6.06196e-08
1:139316725-139317186	Cluster_3411	60.5301	1.3565	0.411798	3.2941	0.000987382	0.00517193
1:139603062-139603558	Cluster_3419	41.7283	-1.46155	0.456709	-3.20018	0.00137342	0.00679471
1:139632359-139632793	Cluster_3421	23.0672	-3.67193	0.681964	-5.38435	7.27083e-08	1.44273e-06
1:139650787-139651040	Cluster_3423	38.6931	1.62725	0.556637	2.92336	0.0034628	0.01456
1:139656880-139657427	Cluster_3424	72.3796	3.35053	0.42395	7.90312	2.71998e-15	2.42436e-13
1:140170803-140171295	Cluster_3429	77.8439	-1.15855	0.38664	-2.99646	0.00273135	0.0120106
1:140680396-140681027	Cluster_3436	24.2238	-1.724	0.571836	-3.01485	0.00257103	0.0114163
1:141151320-141151932	Cluster_3440	216.175	-3.11283	0.233699	-13.3199	1.77449e-40	2.31972e-37
1:141670444-141670949	Cluster_3445	82.2458	1.86015	0.371731	5.00402	5.61475e-07	8.80542e-06
1:142192179-142192453	Cluster_3452	51.4464	1.77444	0.447461	3.96557	7.3222e-05	0.000581842
1:142436351-142436704	Cluster_3454	84.6459	-1.45968	0.34607	-4.21788	2.4661e-05	0.000231061
1:142963141-142963459	Cluster_3462	36.6268	4.36529	0.749378	5.82522	5.70386e-09	1.51071e-07
1:143412685-143413115	Cluster_3474	42.3117	-1.40964	0.527305	-2.67329	0.00751119	0.0271746
1:143413766-143414048	Cluster_3475	30.5969	3.47791	0.712996	4.87788	1.07234e-06	1.56131e-05
1:143570687-143571431	Cluster_3483	70.9305	-1.46694	0.367156	-3.99542	6.45784e-05	0.00052196
1:143648218-143648501	Cluster_3485	31.571	1.48665	0.533958	2.78421	0.00536588	0.0207401
1:143915254-143915694	Cluster_3487	36.1329	-1.74283	0.497081	-3.50613	0.000454671	0.00271758
1:144148665-144149313	Cluster_3498	16.6398	-2.07156	0.730814	-2.83459	0.0045884	0.0182827
1:144156592-144156950	Cluster_3499	139.642	-1.42274	0.253709	-5.60777	2.04955e-08	4.71364e-07
1:144833313-144833502	Cluster_3501	146.122	-1.09966	0.255684	-4.30088	1.70124e-05	0.0001683
1:144878410-144878987	Cluster_3502	42.2337	1.12426	0.446543	2.5177	0.0118126	0.0389788
1:144966209-144966829	Cluster_3503	19.3256	-2.16544	0.679974	-3.18459	0.00144959	0.00711729
1:145511516-145511763	Cluster_3507	27.1116	1.92958	0.691221	2.79155	0.00524557	0.0203698
1:145730940-145731403	Cluster_3509	56.7357	-1.59849	0.379314	-4.21417	2.50697e-05	0.00023413
1:145825671-145826031	Cluster_3511	37.122	-1.8294	0.474335	-3.85677	0.000114895	0.000852588
1:146867576-146868071	Cluster_3528	27.5089	-2.59789	0.56553	-4.59373	4.35393e-06	5.25275e-05
1:146869204-146869501	Cluster_3529	32.1651	-2.23176	0.503924	-4.42875	9.47799e-06	0.000102247
1:146984708-146985734	Cluster_3533	58.0473	-1.65396	0.442558	-3.73727	0.000186032	0.00128657
1:146992429-146992706	Cluster_3536	21.8021	1.5715	0.619512	2.53668	0.0111908	0.0373607
1:147205603-147205897	Cluster_3539	18.5106	2.17116	0.716107	3.03189	0.00243027	0.0109032
1:147223597-147224175	Cluster_3540	205.6	-1.97476	0.21602	-9.14158	6.15492e-20	1.08313e-17
1:147641830-147642494	Cluster_3544	52.2968	1.0575	0.409197	2.58434	0.00975656	0.0335264
1:147739356-147740010	Cluster_3546	127.646	-1.19861	0.275234	-4.3549	1.3313e-05	0.000137191
1:148178275-148179145	Cluster_3549	25.21	1.72188	0.647724	2.65836	0.00785226	0.0281691
1:148501341-148501679	Cluster_3558	27.6952	-1.59636	0.546523	-2.92094	0.0034898	0.01465
1:148632314-148632599	Cluster_3560	27.2437	-2.53048	0.599455	-4.2213	2.42901e-05	0.000227992
1:148810167-148810499	Cluster_3568	18.7272	-1.83197	0.682744	-2.68325	0.00729102	0.0265108
1:148826913-148827512	Cluster_3570	19.9093	1.96802	0.786032	2.50374	0.0122889	0.0402648
1:148833400-148833570	Cluster_3571	42.7841	-1.10818	0.426412	-2.59884	0.00935384	0.0324471
1:149243105-149243339	Cluster_3573	28.7742	-1.54231	0.554659	-2.78065	0.00542507	0.0209247
1:149659695-149660099	Cluster_3578	31.7616	-1.21842	0.500049	-2.4366	0.014826	0.0466754
1:150119343-150119387	Cluster_3579	36.7258	2.36019	0.53379	4.42157	9.79849e-06	0.000105158
1:150134628-150134689	Cluster_3580	20.9441	-2.6706	0.705293	-3.78651	0.000152776	0.00108937
1:150216861-150217374	Cluster_3582	59.5897	-3.00098	0.398559	-7.52958	5.09022e-14	3.6155e-12
1:150430724-150431214	Cluster_3585	54.1751	-1.44439	0.429345	-3.36416	0.000767756	0.00421284
1:150482076-150482756	Cluster_3586	59.0297	-1.00268	0.398074	-2.51884	0.0117744	0.0388784
1:150492815-150493263	Cluster_3587	44.3635	1.23039	0.483634	2.54406	0.0109572	0.0367639
1:150541484-150542155	Cluster_3589	22.6664	-2.11906	0.619203	-3.42224	0.000621077	0.00352785
1:150615037-150615294	Cluster_3591	15.6898	-2.29488	0.803073	-2.85763	0.00426819	0.017249
1:150776571-150777409	Cluster_3593	44.1069	-1.83173	0.455028	-4.02554	5.68441e-05	0.000470034
1:151023412-151023958	Cluster_3595	22.1189	2.92598	0.770856	3.79576	0.000147191	0.00105448
1:151096445-151097066	Cluster_3601	91.5187	-1.49967	0.342918	-4.37325	1.22411e-05	0.0001278
1:151125120-151125713	Cluster_3602	19.7266	-2.04268	0.745078	-2.74156	0.00611481	0.0230286
1:151301790-151302639	Cluster_3609	36.9396	-1.63669	0.467164	-3.50345	0.00045927	0.00274
1:151472826-151473372	Cluster_3611	74.855	1.99384	0.380192	5.24431	1.56869e-07	2.86428e-06
1:151624847-151625303	Cluster_3615	144.076	1.55305	0.263041	5.90421	3.54336e-09	9.84057e-08
1:151629011-151629547	Cluster_3618	122.921	1.28695	0.271489	4.74035	2.13351e-06	2.83565e-05
1:151874211-151874553	Cluster_3622	62.5278	-1.40426	0.375536	-3.73936	0.000184491	0.00127801
1:152042010-152042252	Cluster_3624	28.9206	-1.89603	0.540803	-3.50595	0.000454982	0.00271876
1:152105811-152106061	Cluster_3625	73.2335	1.20414	0.354007	3.40146	0.00067026	0.00376152
1:152151228-152151590	Cluster_3628	32.6776	1.35965	0.545765	2.49127	0.0127288	0.0414172
1:152674132-152674625	Cluster_3633	52.9067	-1.35551	0.388266	-3.4912	0.000480863	0.00285332
1:152995732-152996083	Cluster_3642	70.0983	1.2833	0.364952	3.51636	0.000437501	0.00263186
1:153039318-153039921	Cluster_3644	43.3074	-1.61045	0.506663	-3.17855	0.00148013	0.00723848
1:153244049-153244135	Cluster_3647	42.5563	-2.1251	0.455537	-4.66505	3.08539e-06	3.90601e-05
1:153430897-153431236	Cluster_3650	16.7369	-2.13347	0.759339	-2.80964	0.00495963	0.0194687
1:153694052-153694633	Cluster_3652	81.414	-1.49907	0.324975	-4.61287	3.97139e-06	4.85633e-05
1:154067960-154068810	Cluster_3659	25.9293	-1.62944	0.5601	-2.90919	0.00362368	0.0151001
1:154094999-154095283	Cluster_3665	40.8765	3.14106	0.612101	5.13161	2.87271e-07	4.89681e-06
1:154099239-154099903	Cluster_3666	84.6583	1.00277	0.353644	2.83555	0.0045747	0.0182406
1:154143131-154143712	Cluster_3669	28.5027	1.35688	0.549722	2.4683	0.0135758	0.0435741
1:155197606-155198029	Cluster_3685	71.3771	1.09483	0.362678	3.01874	0.00253829	0.011291
1:155739723-155740070	Cluster_3689	32.1883	1.50355	0.588347	2.55555	0.010602	0.0358395
1:156693002-156693598	Cluster_3700	41.7235	1.53694	0.455851	3.37159	0.000747359	0.00412441
1:157572563-157572949	Cluster_3723	19.2756	1.75986	0.727959	2.41753	0.0156262	0.0486066
1:157767922-157768428	Cluster_3724	63.625	1.18684	0.369671	3.21053	0.00132489	0.00660227
1:157790124-157790702	Cluster_3726	56.2675	-1.66816	0.389149	-4.28668	1.81363e-05	0.000177722
1:157823559-157824468	Cluster_3727	54.5815	-1.07569	0.385371	-2.79131	0.00524946	0.0203825
1:158110341-158110717	Cluster_3739	23.1433	1.68708	0.610378	2.76398	0.00571003	0.0218078
1:158112596-158112890	Cluster_3740	58.7636	2.57449	0.455296	5.65454	1.56262e-08	3.68854e-07
1:158115602-158116277	Cluster_3742	31.0257	-1.61408	0.536986	-3.00581	0.00264871	0.0117109
1:158392624-158393286	Cluster_3748	239.298	-3.46942	0.229982	-15.0856	2.01417e-51	6.91176e-48
1:159017518-159018142	Cluster_3751	32.8512	1.79005	0.531566	3.36749	0.000758549	0.00417358
1:159381566-159382412	Cluster_3758	21.3687	-2.22256	0.646792	-3.43629	0.00058974	0.0033757
1:159449826-159450327	Cluster_3760	37.7007	-1.60774	0.479494	-3.353	0.000799413	0.00434916
1:159575740-159576399	Cluster_3761	38.0005	2.09951	0.494137	4.24885	2.14868e-05	0.000205207
1:159885148-159885632	Cluster_3768	77.4711	2.4217	0.836271	2.89584	0.00378151	0.0156237
1:159887058-159887570	Cluster_3769	28.913	5.08993	0.954289	5.33375	9.62075e-08	1.84954e-06
1:160029508-160029907	Cluster_3773	91.0008	1.38211	0.319028	4.33225	1.47595e-05	0.000149322
1:160091033-160091370	Cluster_3777	18.8834	-2.68159	0.682764	-3.92756	8.58135e-05	0.000665855
1:160597570-160598551	Cluster_3781	89.5416	1.1769	0.317104	3.71141	0.000206104	0.00140294
1:160782560-160783134	Cluster_3783	55.7748	-1.02376	0.40493	-2.52825	0.0114632	0.0380699
1:161384033-161384595	Cluster_3788	42.5955	-1.36149	0.42649	-3.19232	0.00141136	0.00696009
1:161426659-161427274	Cluster_3790	28.3841	1.52943	0.589166	2.59593	0.00943363	0.0326695
1:161547780-161548326	Cluster_3792	13.8039	-3.67514	0.936318	-3.9251	8.66921e-05	0.000671913
1:161666571-161667121	Cluster_3796	35.7331	1.35959	0.55507	2.4494	0.0143093	0.0453713
1:161723606-161723648	Cluster_3801	27.1996	-1.47788	0.541079	-2.73135	0.00630747	0.0236213
1:162228514-162228723	Cluster_3804	25.8966	2.37585	0.626671	3.79122	0.000149908	0.00107171
1:163050038-163050152	Cluster_3818	20.0214	2.37554	0.720922	3.29515	0.000983701	0.0051561
1:163880623-163881053	Cluster_3823	33.1087	2.83613	0.608811	4.65848	3.1856e-06	4.00581e-05
1:164031397-164031716	Cluster_3826	47.615	1.68431	0.497255	3.38722	0.00070605	0.00393161
1:164032022-164032444	Cluster_3827	92.1345	1.39476	0.313578	4.44789	8.67171e-06	9.44672e-05
1:164147571-164147694	Cluster_3830	39.8438	-1.26645	0.456106	-2.77665	0.00549225	0.0211289
1:164151429-164151689	Cluster_3831	95.1552	-4.17886	1.49573	-2.79385	0.0052084	0.0202584
1:164195407-164195788	Cluster_3833	25.551	2.27104	0.615899	3.68735	0.000226597	0.00151983
1:164222795-164223060	Cluster_3837	17.4192	-2.07881	0.738977	-2.81308	0.00490689	0.01931
1:164514784-164514909	Cluster_3842	41.3026	-1.28691	0.475595	-2.7059	0.00681205	0.0251203
1:164621176-164621672	Cluster_3847	15.3858	-1.92982	0.737846	-2.61548	0.00891018	0.0311904
1:164776007-164776328	Cluster_3850	24.3739	1.63989	0.64469	2.54369	0.0109688	0.0367939
1:164814755-164815202	Cluster_3852	123.025	1.50317	0.283508	5.30203	1.14519e-07	2.17116e-06
1:164822857-164822944	Cluster_3853	36.2251	2.79317	0.558874	4.99786	5.79713e-07	9.06297e-06
1:164911396-164911743	Cluster_3855	15.7986	-2.91782	0.759528	-3.84162	0.000122223	0.000900024
1:164955021-164955645	Cluster_3856	43.1468	-1.40085	0.440966	-3.17678	0.00148919	0.00727438
1:165164336-165164906	Cluster_3861	49.5831	1.49533	0.414754	3.60535	0.00031173	0.00197982
1:165243188-165243673	Cluster_3866	38.5993	-1.69751	0.470107	-3.6109	0.000305134	0.00194625
1:165366335-165366876	Cluster_3867	11.6881	-3.69914	1.04974	-3.52385	0.000425325	0.00256959
1:165589414-165589443	Cluster_3870	43.9698	-2.44908	0.452638	-5.41068	6.2787e-08	1.26786e-06
1:166067174-166067421	Cluster_3875	21.239	1.974	0.745535	2.64776	0.00810272	0.0288883
1:166290755-166291050	Cluster_3881	34.8225	1.31378	0.493305	2.66322	0.00773958	0.0278431
1:166615469-166615749	Cluster_3892	18.6624	1.94351	0.705499	2.7548	0.00587278	0.0222991
1:166616207-166616775	Cluster_3893	32.1642	-1.60002	0.50587	-3.16291	0.00156201	0.00757485
1:166621601-166622065	Cluster_3895	98.4357	-1.03221	0.305762	-3.37588	0.000735806	0.0040732
1:166906656-166906817	Cluster_3898	40.3374	-2.41025	0.459809	-5.24184	1.58982e-07	2.89612e-06
1:167085828-167086502	Cluster_3903	73.7325	1.50901	0.357886	4.21645	2.48176e-05	0.000232171
1:167270130-167270390	Cluster_3908	50.8834	-1.40513	0.416339	-3.37496	0.000738264	0.00408325
1:168397865-168398111	Cluster_3919	30.3734	2.6088	0.654348	3.98688	6.69486e-05	0.000538186
1:168404586-168404807	Cluster_3920	37.2125	-1.90092	0.557336	-3.41072	0.000647927	0.00365541
1:169228038-169229458	Cluster_3932	79.3769	-1.70301	0.338926	-5.02474	5.04124e-07	8.01359e-06
1:169291834-169292310	Cluster_3934	112.723	1.63861	0.292305	5.60581	2.07278e-08	4.75976e-07
1:169801628-169802121	Cluster_3940	31.6986	1.35833	0.551547	2.46277	0.0137867	0.0440938
1:169802539-169803138	Cluster_3941	33.7907	-1.86013	0.499305	-3.72544	0.000194972	0.00133879
1:169982664-169983178	Cluster_3945	37.8009	-1.21967	0.465158	-2.62206	0.0087399	0.0307074
1:170173176-170173424	Cluster_3950	36.0485	2.27971	0.577119	3.95015	7.81021e-05	0.000614884
1:170186127-170186324	Cluster_3956	27.5979	2.27206	0.586759	3.87222	0.00010785	0.000807959
1:170188281-170188457	Cluster_3958	63.4866	1.39382	0.374535	3.72147	0.000198065	0.00135714
1:170397523-170398021	Cluster_3962	37.7423	-1.53752	0.539846	-2.84807	0.00439853	0.0176601
1:171070579-171071054	Cluster_3967	36.7754	1.41512	0.47166	3.0003	0.00269715	0.011885
1:171232215-171232957	Cluster_3973	49.9179	1.58863	0.456332	3.48131	0.000498966	0.00293788
1:171823543-171823838	Cluster_3987	155.043	1.60117	0.298209	5.36931	7.90384e-08	1.55263e-06
1:171883465-171883731	Cluster_3990	45.8071	1.78056	0.44986	3.95803	7.557e-05	0.000597691
1:172071879-172072297	Cluster_3994	32.1715	-1.88173	0.518712	-3.62769	0.000285964	0.00184564
1:172178131-172178845	Cluster_3998	77.7632	-1.28887	0.319888	-4.02912	5.59868e-05	0.000463853
1:172351766-172352419	Cluster_4005	327.406	-1.40911	0.178201	-7.9074	2.6282e-15	2.36172e-13
1:172409943-172410670	Cluster_4008	181.619	1.09704	0.290217	3.78004	0.0001568	0.00111459
1:172425678-172425953	Cluster_4011	19.0277	2.16218	0.745656	2.89969	0.00373526	0.0154722
1:172451002-172451737	Cluster_4013	111.4	-1.45792	0.287114	-5.07785	3.81735e-07	6.26957e-06
1:172452065-172452559	Cluster_4014	73.1296	1.27052	0.346875	3.66276	0.000249508	0.00164714
1:172712296-172712808	Cluster_4022	73.8078	-4.93036	0.489219	-10.078	6.90968e-24	2.10764e-21
1:172713876-172714502	Cluster_4023	68.5602	3.03186	0.455538	6.65556	2.82229e-11	1.20966e-09
1:172727301-172727690	Cluster_4025	97.9145	1.04685	0.339411	3.08431	0.00204025	0.00943168
1:172971569-172971888	Cluster_4037	33.0132	1.64318	0.539291	3.04693	0.0023119	0.0104654
1:172972001-172972783	Cluster_4038	180.494	-1.01157	0.224035	-4.51521	6.32536e-06	7.20527e-05
1:172973231-172973868	Cluster_4039	46.5908	-1.43107	0.457488	-3.1281	0.00175937	0.00834327
1:173391844-173392355	Cluster_4045	48.6511	-1.45332	0.406586	-3.57444	0.000350976	0.00218882
1:173522143-173522589	Cluster_4053	22.1599	-2.30436	0.631562	-3.64867	0.000263599	0.0017246
1:173697269-173697658	Cluster_4056	83.1222	1.50001	0.331629	4.52317	6.09209e-06	6.97718e-05
1:173697898-173698661	Cluster_4057	101.814	1.35114	0.299625	4.50942	6.50053e-06	7.37879e-05
1:173843760-173844219	Cluster_4061	47.7523	-1.16678	0.406419	-2.87088	0.00409332	0.0166526
1:173856744-173857096	Cluster_4062	36.2156	1.53118	0.540671	2.832	0.00462578	0.0184069
1:173857374-173857625	Cluster_4063	47.5096	-1.1068	0.399669	-2.7693	0.00561762	0.0215343
1:173858323-173858581	Cluster_4064	25.4709	1.71578	0.641126	2.67619	0.00744642	0.0269758
1:173936357-173937053	Cluster_4066	249.879	1.29388	0.207794	6.22673	4.76258e-10	1.61061e-08
1:173938196-173938753	Cluster_4067	160.588	1.94638	0.274395	7.09336	1.30897e-12	7.10868e-11
1:173940932-173941666	Cluster_4068	137.579	2.18246	0.298938	7.30072	2.86231e-13	1.76778e-11
1:173954933-173955508	Cluster_4072	28.4451	-1.94349	0.536131	-3.62504	0.000288919	0.00186165
1:174003409-174003911	Cluster_4074	80.2675	1.47631	0.346465	4.26106	2.0346e-05	0.000196154
1:174043119-174043662	Cluster_4076	80.2872	1.41124	0.39061	3.61292	0.000302772	0.00193524
1:174052649-174052927	Cluster_4077	88.8878	1.25925	0.317855	3.96172	7.44114e-05	0.000590058
1:174414391-174414526	Cluster_4085	27.6933	-2.37532	0.569788	-4.16878	3.06231e-05	0.00027814
1:174662215-174662386	Cluster_4086	13.284	-2.36366	0.848908	-2.78436	0.00536336	0.0207348
1:174740624-174741423	Cluster_4089	25.2334	1.41584	0.580678	2.43825	0.0147587	0.0465063
1:174771615-174771997	Cluster_4091	14.3913	-2.67184	0.831743	-3.21234	0.00131658	0.00656905
1:174814266-174814919	Cluster_4094	83.719	1.30476	0.32522	4.01193	6.02234e-05	0.000493591
1:174817950-174818326	Cluster_4096	35.6729	-1.17229	0.47984	-2.44309	0.0145621	0.0459977
1:174844230-174844708	Cluster_4104	218.519	2.21324	0.235048	9.41611	4.68103e-21	9.80961e-19
1:174845043-174845474	Cluster_4105	202.782	1.27979	0.227656	5.62157	1.89231e-08	4.38201e-07
1:175057491-175058002	Cluster_4118	46.6261	-1.76913	0.433069	-4.08509	4.40595e-05	0.000378278
1:175148447-175148861	Cluster_4122	32.527	-1.37778	0.50792	-2.7126	0.00667581	0.0247175
1:175162553-175163212	Cluster_4126	110.901	1.25772	0.301151	4.17637	2.96192e-05	0.000270545
1:175260822-175261123	Cluster_4130	29.2574	6.01038	1.17197	5.12845	2.92144e-07	4.966e-06
1:175633359-175633755	Cluster_4153	126.206	2.35736	0.293993	8.01839	1.07137e-15	1.02302e-13
1:175977860-175978125	Cluster_4161	37.4519	1.45865	0.491492	2.9678	0.00299944	0.0129377
1:175979964-175980591	Cluster_4163	50.6753	3.17121	0.534291	5.93536	2.9321e-09	8.31974e-08
1:175984196-175985277	Cluster_4164	343.36	-1.87611	0.179441	-10.4553	1.38549e-25	5.39508e-23
1:175996216-175996617	Cluster_4165	21.7798	-2.22542	0.673229	-3.30559	0.000947751	0.00499916
1:176152261-176152870	Cluster_4172	65.1697	1.43828	0.383534	3.75006	0.000176792	0.00123253
1:176192316-176192463	Cluster_4173	26.7321	-1.48177	0.550282	-2.69275	0.00708655	0.0259098
1:176342968-176343215	Cluster_4175	71.6911	3.11263	0.438434	7.09942	1.25279e-12	6.8442e-11
1:176360355-176360703	Cluster_4181	22.6571	-1.59416	0.618722	-2.57653	0.00997974	0.03415
1:176427425-176427754	Cluster_4182	26.1125	-1.71311	0.545476	-3.14058	0.00168612	0.00806697
1:176512035-176512243	Cluster_4192	141.573	1.80914	0.299418	6.04218	1.52044e-09	4.63006e-08
1:176548487-176548937	Cluster_4197	45.2399	2.31697	0.51791	4.47369	7.68829e-06	8.52434e-05
1:176560958-176561409	Cluster_4199	29.27	2.57294	0.626752	4.1052	4.03969e-05	0.000351505
1:176656559-176657143	Cluster_4201	83.1084	1.18822	0.398281	2.98337	0.00285096	0.0124241
1:176661202-176661722	Cluster_4202	257.971	-1.78565	0.213412	-8.36713	5.90385e-17	6.91153e-15
1:176876658-176877338	Cluster_4206	50.4182	1.47912	0.424806	3.48188	0.000497909	0.00293449
1:176956311-176956552	Cluster_4210	19.3877	3.16539	0.812985	3.89354	9.87909e-05	0.000749705
1:177233729-177234277	Cluster_4217	64.4708	2.27325	0.39638	5.73502	9.74982e-09	2.42773e-07
1:177244256-177244875	Cluster_4220	92.7033	-1.15539	0.297871	-3.87881	0.000104969	0.000789499
1:177395044-177395328	Cluster_4222	86.8825	-1.36528	0.331772	-4.11512	3.86979e-05	0.000339139
1:177561780-177562133	Cluster_4231	120.139	1.16761	0.304854	3.83006	0.00012811	0.000936905
1:177584121-177584373	Cluster_4235	94.7361	-2.50953	0.339731	-7.38682	1.50386e-13	9.79468e-12
1:177584469-177584735	Cluster_4236	176.815	-1.10083	0.223862	-4.91744	8.76852e-07	1.30364e-05
1:177594634-177594830	Cluster_4237	79.3055	-1.25231	0.338833	-3.69595	0.000219065	0.00147725
1:177771591-177771852	Cluster_4239	24.1418	-1.77589	0.604554	-2.93752	0.00330849	0.0140327
1:177788346-177789145	Cluster_4241	139.983	-1.44936	0.277556	-5.22187	1.77126e-07	3.1959e-06
1:177975941-177976447	Cluster_4251	61.6868	-1.2977	0.378574	-3.42788	0.00060832	0.00347047
1:177987837-177988762	Cluster_4252	193.674	1.52931	0.226777	6.74367	1.54432e-11	6.89359e-10
1:178019781-178020241	Cluster_4255	36.6393	1.62427	0.580536	2.79787	0.00514401	0.0200642
1:178025746-178026446	Cluster_4256	89.9095	-2.07824	0.354744	-5.85841	4.67308e-09	1.25958e-07
1:178420068-178420489	Cluster_4263	100.031	-1.24987	0.327918	-3.81152	0.000138113	0.000998957
1:178460063-178460529	Cluster_4264	19.8355	-1.65332	0.663322	-2.49249	0.0126851	0.0413118
1:178833571-178833962	Cluster_4280	22.0987	-3.14265	0.720452	-4.36205	1.28851e-05	0.000133583
1:178925180-178925537	Cluster_4285	24.6532	1.8021	0.604904	2.97915	0.00289045	0.0125579
1:179408159-179408637	Cluster_4299	25.1366	2.11271	0.609605	3.4657	0.000528858	0.00308385
1:179600073-179600217	Cluster_4308	40.4007	1.62038	0.489446	3.31064	0.000930827	0.00492503
1:179702195-179702964	Cluster_4312	61.9622	1.41631	0.387803	3.65214	0.000260067	0.00170454
1:179745289-179745753	Cluster_4313	41.2122	2.32073	0.492961	4.70774	2.50481e-06	3.25763e-05
1:180010172-180010689	Cluster_4322	38.3385	2.19872	0.495168	4.44035	8.98119e-06	9.74145e-05
1:180275181-180275532	Cluster_4325	38.1229	2.03526	0.503739	4.04031	5.33796e-05	0.000444938
1:180440160-180440451	Cluster_4326	18.9793	-2.34983	0.702716	-3.34393	0.000826007	0.00446729
1:181459316-181459356	Cluster_4345	23.1797	-1.83474	0.634996	-2.88938	0.00386005	0.0158813
1:181558185-181558389	Cluster_4346	77.4441	1.36482	0.345542	3.94981	7.82148e-05	0.000615506
1:181571950-181572619	Cluster_4348	79.903	-1.09426	0.333263	-3.28346	0.0010254	0.00534152
1:181580162-181580388	Cluster_4349	27.9855	3.8318	0.762689	5.02407	5.05883e-07	8.03689e-06
1:181714203-181714440	Cluster_4353	40.4662	1.42696	0.500287	2.85228	0.00434073	0.0174842
1:181872746-181873235	Cluster_4363	289.288	1.53647	0.200415	7.66646	1.76809e-14	1.37698e-12
1:181951603-181951709	Cluster_4367	34.9062	-2.63321	0.51229	-5.14007	2.74633e-07	4.718e-06
1:181972897-181973395	Cluster_4369	105.293	1.57053	0.321572	4.88392	1.03996e-06	1.51899e-05
1:182277492-182277711	Cluster_4372	23.7431	1.7247	0.659973	2.61329	0.00896757	0.0313548
1:182387051-182387695	Cluster_4375	109.315	2.17338	0.319558	6.80122	1.03735e-11	4.75028e-10
1:182393845-182393978	Cluster_4376	17.5569	-1.65879	0.657271	-2.52375	0.0116112	0.0384459
1:182479931-182480150	Cluster_4377	37.5792	2.04428	0.529955	3.85747	0.000114569	0.000850744
1:182808588-182808988	Cluster_4381	18.3343	-1.85235	0.657389	-2.81773	0.00483639	0.0190888
1:182827651-182828256	Cluster_4383	79.1062	-1.20156	0.330988	-3.63023	0.000283173	0.00183064
1:183667073-183667292	Cluster_4417	114.32	-1.37239	0.277945	-4.93762	7.90837e-07	1.19059e-05
1:183682930-183683074	Cluster_4419	62.4346	1.18365	0.370295	3.19652	0.00139098	0.00687107
1:183892540-183893035	Cluster_4425	43.6423	-2.55057	0.485125	-5.25755	1.45991e-07	2.69614e-06
1:184230722-184231223	Cluster_4428	39.3839	-1.41327	0.455433	-3.10314	0.00191478	0.00893286
1:184422233-184422570	Cluster_4433	25.7578	1.56881	0.588323	2.66658	0.00766272	0.0276209
1:184635143-184635484	Cluster_4434	21.95	2.0744	0.655234	3.16589	0.00154611	0.00750966
1:184856855-184857328	Cluster_4438	50.4427	-1.92178	0.413559	-4.64693	3.36916e-06	4.20609e-05
1:185413264-185413574	Cluster_4446	314.443	-1.87525	0.193653	-9.68354	3.54217e-22	8.52995e-20
1:185558372-185559219	Cluster_4450	95.9149	-1.10801	0.29987	-3.69497	0.000219911	0.00148168
1:185634126-185634748	Cluster_4454	39.8303	-2.24076	0.468434	-4.78352	1.72251e-06	2.36318e-05
1:185838632-185839045	Cluster_4459	32.348	-2.34873	0.50643	-4.63782	3.52095e-06	4.36679e-05
1:185873526-185873884	Cluster_4462	36.1207	2.33729	0.543487	4.30054	1.70379e-05	0.000168431
1:186194108-186194620	Cluster_4468	19.156	3.26998	0.825613	3.96067	7.47396e-05	0.000592147
1:186313920-186314419	Cluster_4473	36.6311	-1.55361	0.524602	-2.96151	0.00306138	0.0131563
1:186325140-186325586	Cluster_4475	43.0261	1.85366	0.470914	3.93629	8.27505e-05	0.000645647
1:186375000-186376026	Cluster_4476	46.8145	-1.20077	0.424259	-2.83028	0.00465074	0.0184848
1:187019794-187020222	Cluster_4488	76.9241	-1.15156	0.366779	-3.13966	0.00169141	0.00808593
1:187064392-187064832	Cluster_4492	24.9974	1.51731	0.573588	2.6453	0.00816183	0.0290462
1:187717773-187717987	Cluster_4495	98.2877	-4.37254	0.381774	-11.4532	2.26633e-30	1.33799e-27
1:187718119-187718487	Cluster_4496	53.0848	-1.08929	0.446841	-2.43776	0.0147787	0.0465559
1:188415448-188415886	Cluster_4503	51.8039	-1.63875	0.413725	-3.96097	7.4645e-05	0.000591739
1:188772198-188772674	Cluster_4505	35.4051	-2.03794	0.507466	-4.01592	5.92149e-05	0.000486242
1:188859965-188860414	Cluster_4510	272.646	-1.9364	0.222684	-8.69573	3.44614e-18	4.88916e-16
1:188864511-188864677	Cluster_4511	81.8787	-1.67256	0.320691	-5.21547	1.83349e-07	3.29294e-06
1:189265172-189265465	Cluster_4518	29.9137	-1.2647	0.510791	-2.47597	0.0132874	0.0428415
1:189353353-189353906	Cluster_4519	85.6797	-1.51221	0.355876	-4.24925	2.14483e-05	0.000204982
1:189418561-189418612	Cluster_4520	40.1931	1.92598	0.496798	3.87679	0.000105845	0.000794995
1:189808308-189808676	Cluster_4525	34.8096	-1.72587	0.501961	-3.43826	0.00058547	0.00335475
1:190312504-190313272	Cluster_4534	82.4783	-2.02462	0.351105	-5.76641	8.09755e-09	2.05641e-07
1:190373518-190374100	Cluster_4539	44.5156	1.47427	0.435856	3.38248	0.000718355	0.0039892
1:190387420-190388068	Cluster_4540	89.626	1.11369	0.3107	3.58444	0.0003378	0.00211843
1:190423239-190423509	Cluster_4542	46.9799	4.01057	0.586565	6.83739	8.06502e-12	3.77502e-10
1:190543798-190544368	Cluster_4548	95.1274	1.62039	0.338048	4.79338	1.63998e-06	2.26467e-05
1:190697049-190697451	Cluster_4550	28.0415	-2.58671	0.556584	-4.64747	3.36024e-06	4.19686e-05
1:191128242-191128850	Cluster_4560	113.342	1.55672	0.289279	5.38139	7.39131e-08	1.45986e-06
1:191232886-191232976	Cluster_4565	20.8095	3.98079	0.875645	4.54612	5.46446e-06	6.33234e-05
1:191267919-191268254	Cluster_4568	24.4183	-1.36121	0.553771	-2.45808	0.0139683	0.0445281
1:191331206-191331652	Cluster_4570	18.6425	3.20029	0.901953	3.54818	0.000387901	0.00237937
1:191764761-191765737	Cluster_4578	62.2155	-1.01789	0.372856	-2.72998	0.00633387	0.023704
1:191817006-191817868	Cluster_4582	186.29	-1.42518	0.259391	-5.49434	3.92184e-08	8.40143e-07
1:192433157-192433984	Cluster_4597	36.4265	-1.41954	0.58541	-2.42486	0.0153144	0.0478727
1:192959438-192960112	Cluster_4606	55.222	-1.21862	0.385524	-3.16096	0.00157251	0.00761633
1:192960217-192961114	Cluster_4607	162.057	1.16143	0.281687	4.1231	3.73803e-05	0.000329327
1:192972178-192972417	Cluster_4608	142.679	1.00461	0.250612	4.00864	6.10699e-05	0.000499633
1:193782527-193783270	Cluster_4620	47.6722	1.43675	0.461799	3.1112	0.00186329	0.00873946
1:194105351-194105783	Cluster_4626	70.875	1.15066	0.362002	3.17859	0.00147991	0.00723806
1:194107418-194107778	Cluster_4627	18.4723	-1.87315	0.700158	-2.67532	0.00746576	0.027037
1:194343417-194343446	Cluster_4628	31.2179	-1.64693	0.535311	-3.07658	0.00209392	0.00963194
1:194371638-194372197	Cluster_4629	51.8375	-1.30797	0.41681	-3.13804	0.0017008	0.00812019
1:195095357-195095871	Cluster_4638	193.673	1.0311	0.232992	4.42549	9.62245e-06	0.000103572
1:195291044-195291705	Cluster_4643	101.841	1.56798	0.320559	4.89141	1.00118e-06	1.46939e-05
1:195526751-195527095	Cluster_4644	46.4608	2.46954	0.509655	4.84552	1.26283e-06	1.80072e-05
1:195968858-195969263	Cluster_4649	26.5197	-2.19807	0.598673	-3.67157	0.000241069	0.00160183
1:196183006-196183759	Cluster_4653	70.7817	1.23107	0.345954	3.55848	0.000373007	0.00230267
1:196184415-196184683	Cluster_4654	103.836	1.90581	0.309496	6.15779	7.37676e-10	2.42673e-08
1:196355514-196356001	Cluster_4657	76.0486	2.29839	0.447019	5.14158	2.72436e-07	4.68465e-06
1:196356602-196357028	Cluster_4658	25.3013	-1.94685	0.726166	-2.681	0.00734019	0.0266596
1:196703152-196703809	Cluster_4666	19.1152	-2.28408	0.67732	-3.37223	0.000745631	0.00411777
1:196845075-196845584	Cluster_4669	70.8291	1.70131	0.365982	4.64863	3.34153e-06	4.17729e-05
1:196947249-196947590	Cluster_4676	100.445	1.75096	0.325328	5.38213	7.36083e-08	1.45586e-06
1:196950446-196950786	Cluster_4677	20.4713	-1.73213	0.630216	-2.74848	0.00598731	0.0226494
1:197056683-197056991	Cluster_4683	44.7919	1.86128	0.458961	4.05542	5.00443e-05	0.000421877
1:197077230-197077511	Cluster_4685	44.5862	-1.4008	0.459268	-3.05007	0.00228788	0.0103839
1:197102868-197103279	Cluster_4687	17.2105	-2.11893	0.720962	-2.93904	0.00329232	0.013978
1:197115664-197116300	Cluster_4688	63.9001	1.69026	0.371012	4.5558	5.21855e-06	6.09367e-05
1:197321775-197322391	Cluster_4695	36.5623	-1.201	0.486247	-2.46994	0.0135134	0.0434218
1:197540613-197540858	Cluster_4698	38.2708	3.35654	0.573477	5.85296	4.82889e-09	1.29775e-07
1:197542511-197543391	Cluster_4699	66.7134	-1.05505	0.35109	-3.00508	0.00265515	0.0117329
1:197698873-197699427	Cluster_4703	282.786	1.00749	0.196178	5.13558	2.81275e-07	4.80954e-06
1:198750455-198751130	Cluster_4725	42.1121	-1.37741	0.433976	-3.17392	0.00150394	0.0073347
1:199006152-199006392	Cluster_4731	24.4076	1.44546	0.596232	2.42432	0.0153372	0.0479058
1:199014862-199015592	Cluster_4732	74.2501	1.99666	0.372913	5.35423	8.59226e-08	1.67112e-06
1:199417761-199417806	Cluster_4742	22.8518	1.82636	0.614526	2.97198	0.00295884	0.0127978
1:199803257-199803923	Cluster_4753	61.9367	2.17287	0.388983	5.58603	2.32323e-08	5.26876e-07
1:199991660-199992004	Cluster_4758	16.6184	-7.77472	1.35325	-5.74524	9.17928e-09	2.30447e-07
1:200082884-200083027	Cluster_4760	23.9051	-1.91525	0.603628	-3.1729	0.00150923	0.00735262
1:200262280-200262678	Cluster_4763	47.5938	1.83988	0.43769	4.20363	2.62673e-05	0.000243781
1:200690118-200690851	Cluster_4774	90.8072	2.06856	0.330637	6.25629	3.9424e-10	1.35033e-08
1:200706296-200706903	Cluster_4775	68.7418	1.40847	0.380323	3.70335	0.000212773	0.0014416
1:201202255-201203318	Cluster_4788	93.3164	-1.13649	0.296197	-3.83695	0.000124571	0.000914135
1:201203544-201203874	Cluster_4789	91.7239	1.7626	0.375958	4.68829	2.75497e-06	3.5358e-05
1:201352304-201352813	Cluster_4791	65.3056	1.26565	0.383209	3.30278	0.000957321	0.00504141
1:201534201-201534402	Cluster_4797	24.9953	2.80924	0.71839	3.91046	9.21206e-05	0.000706507
1:201581485-201582442	Cluster_4798	61.407	1.36145	0.406795	3.34676	0.000817621	0.00443241
1:201585336-201585966	Cluster_4799	38.2726	1.96051	0.49377	3.97049	7.17243e-05	0.000571556
1:201757287-201757816	Cluster_4800	35.6378	2.55728	0.534262	4.78656	1.69662e-06	2.33232e-05
1:201867732-201868004	Cluster_4801	69.6756	2.25163	0.387265	5.81419	6.09279e-09	1.59907e-07
1:202097277-202097741	Cluster_4802	41.9245	-1.85506	0.451593	-4.10782	3.99412e-05	0.000348312
1:202098721-202099293	Cluster_4803	485.795	1.10857	0.173264	6.39816	1.5726e-10	5.8301e-09
1:202102145-202102517	Cluster_4805	23.1601	2.16043	0.653123	3.30784	0.000940175	0.00496527
1:202117133-202117550	Cluster_4809	50.1864	2.49753	0.458081	5.45215	4.97644e-08	1.03145e-06
1:202172226-202172979	Cluster_4814	58.3209	-1.10923	0.379259	-2.92474	0.00344746	0.0145104
1:202173478-202174035	Cluster_4815	262.128	1.72293	0.235128	7.3276	2.34308e-13	1.46689e-11
1:202669776-202670094	Cluster_4819	65.1732	2.16811	0.413722	5.24051	1.60133e-07	2.91516e-06
1:203131908-203132443	Cluster_4824	132.389	1.1828	0.259564	4.55689	5.19171e-06	6.06749e-05
1:203348710-203349033	Cluster_4832	109.75	1.1795	0.294498	4.00514	6.19821e-05	0.000505365
1:203675655-203675726	Cluster_4834	35.5635	1.7898	0.510903	3.50321	0.000459691	0.00274192
1:203748412-203748448	Cluster_4835	20.6679	1.91297	0.662734	2.88649	0.00389568	0.0160067
1:203910597-203910731	Cluster_4836	37.0317	-1.67633	0.521277	-3.21583	0.0013007	0.00650466
1:204147818-204148171	Cluster_4838	35.0542	1.79859	0.517839	3.47327	0.000514167	0.0030122
1:204547503-204547627	Cluster_4845	15.9509	-2.01803	0.711374	-2.83681	0.00455666	0.0181899
1:204667235-204667783	Cluster_4847	14.7004	-2.76961	0.833912	-3.32122	0.000896239	0.00477191
1:204675346-204675493	Cluster_4848	30.493	-1.55279	0.536714	-2.89315	0.00381402	0.015732
1:204947712-204947994	Cluster_4850	27.2943	1.66539	0.55815	2.98377	0.00284722	0.0124136
1:205122964-205123557	Cluster_4853	21.2425	2.84024	0.722847	3.92924	8.52156e-05	0.000662152
1:205144195-205144474	Cluster_4855	52.7005	4.27108	0.579484	7.37048	1.70019e-13	1.09436e-11
1:205164745-205165164	Cluster_4856	39.0728	1.33165	0.470782	2.82859	0.00467541	0.0185667
1:205242525-205243209	Cluster_4859	51.7931	-1.40166	0.423533	-3.30945	0.00093478	0.00494327
1:205245661-205246170	Cluster_4861	53.907	3.62482	0.505945	7.16446	7.80932e-13	4.45708e-11
1:205251465-205252221	Cluster_4862	68.6192	3.95707	0.530209	7.46323	8.44271e-14	5.69468e-12
1:205252315-205252946	Cluster_4863	350.389	1.29965	0.207923	6.25066	4.08715e-10	1.39642e-08
1:205872055-205872244	Cluster_4873	31.5766	3.67435	0.734137	5.00499	5.58644e-07	8.76353e-06
1:206171969-206172309	Cluster_4884	125.456	-1.45208	0.278141	-5.22065	1.78295e-07	3.21593e-06
1:207518770-207518883	Cluster_4896	46.3285	-1.65649	0.460561	-3.59668	0.000322308	0.00203617
1:207854767-207855079	Cluster_4900	86.8045	-1.11335	0.326508	-3.40986	0.000649961	0.00366538
1:208010252-208010697	Cluster_4906	86.7144	1.31411	0.321949	4.08174	4.47005e-05	0.000383003
1:208258799-208259059	Cluster_4915	34.0182	3.90521	0.658187	5.93328	2.9694e-09	8.39953e-08
1:208392800-208393493	Cluster_4922	68.5322	-1.57715	0.345283	-4.5677	4.93114e-06	5.81495e-05
1:208519076-208520064	Cluster_4927	48.8245	1.21023	0.422815	2.86232	0.00420551	0.0170383
1:208538000-208538505	Cluster_4929	21.8569	2.29739	0.683582	3.36081	0.000777149	0.00425587
1:208538633-208539347	Cluster_4930	138.06	-1.14817	0.301707	-3.80556	0.000141481	0.00102009
1:208720813-208721589	Cluster_4934	39.6648	-2.4357	0.473345	-5.14572	2.66502e-07	4.59268e-06
1:208755044-208755252	Cluster_4937	20.8576	1.68213	0.663848	2.5339	0.0112801	0.0376196
1:208834375-208835104	Cluster_4938	21.4261	1.90792	0.641635	2.97353	0.00294396	0.0127425
1:208898874-208899473	Cluster_4941	80.8439	1.47149	0.345083	4.26415	2.00665e-05	0.000193868
1:208939272-208939329	Cluster_4947	22.308	-8.16873	1.31952	-6.1907	5.98963e-10	2.00403e-08
1:208942367-208942903	Cluster_4948	41.5343	-1.74317	0.460969	-3.78153	0.000155864	0.0011088
1:208947232-208947504	Cluster_4949	47.5551	-1.11924	0.43738	-2.55896	0.0104987	0.0355602
1:209288717-209289127	Cluster_4956	42.2687	-1.31412	0.472329	-2.78221	0.00539898	0.0208387
1:209785150-209785178	Cluster_4960	16.7895	-3.24514	0.805263	-4.02991	5.57974e-05	0.000462353
1:209998446-209998791	Cluster_4964	23.1248	1.72595	0.632852	2.72726	0.0063863	0.0238501
1:210370662-210370777	Cluster_4971	28.9317	-1.43856	0.544098	-2.64394	0.00819475	0.0291483
1:210444012-210444447	Cluster_4975	61.7468	1.78308	0.470417	3.79043	0.000150389	0.00107486
1:210773008-210773154	Cluster_4986	16.422	-3.14559	0.784782	-4.00824	6.11735e-05	0.000500258
1:210965067-210966078	Cluster_4988	189.845	-1.22409	0.223469	-5.47767	4.30959e-08	9.10069e-07
1:211046314-211046655	Cluster_4995	82.8991	-1.19029	0.315961	-3.7672	0.000165087	0.00116371
1:211058848-211059478	Cluster_4996	13.4361	-2.14462	0.785051	-2.73182	0.0062986	0.0235977
1:211111934-211112208	Cluster_4997	33.1568	1.39398	0.515824	2.70244	0.00688324	0.0253385
1:211191234-211191647	Cluster_4998	90.2714	3.44394	0.396984	8.67527	4.12563e-18	5.77851e-16
1:211270957-211271337	Cluster_4999	83.8845	-1.18456	0.326	-3.63361	0.00027948	0.00181039
1:211392695-211393064	Cluster_5004	140.19	2.49056	0.29912	8.32631	8.34047e-17	9.48102e-15
1:211714007-211714236	Cluster_5007	15.9657	-1.92768	0.712481	-2.70559	0.0068183	0.0251416
1:211751104-211751470	Cluster_5008	44.9609	-1.34979	0.463168	-2.91426	0.00356528	0.014919
1:211757254-211757537	Cluster_5010	35.8517	-1.57342	0.496819	-3.167	0.00154021	0.00748499
1:211963314-211963797	Cluster_5019	110.654	-1.95699	0.296771	-6.59427	4.27363e-11	1.77089e-09
1:212105959-212106390	Cluster_5020	101.633	1.40658	0.320749	4.3853	1.15826e-05	0.000121595
1:212252590-212253144	Cluster_5024	114.022	1.92952	0.294493	6.552	5.67719e-11	2.31236e-09
1:212697831-212698111	Cluster_5026	25.3939	2.56814	0.682277	3.76407	0.000167171	0.00117568
1:212717716-212718457	Cluster_5028	47.9638	-1.27653	0.48216	-2.64753	0.00810823	0.0289004
1:213369629-213369972	Cluster_5036	116.597	-1.704	0.277464	-6.14136	8.18177e-10	2.66916e-08
1:213528757-213529084	Cluster_5044	155.466	1.04562	0.243413	4.29566	1.74176e-05	0.000171752
1:214255091-214255301	Cluster_5056	28.2606	5.36614	0.998227	5.37567	7.62995e-08	1.50259e-06
1:214330721-214331233	Cluster_5061	122.676	1.4153	0.282757	5.00534	5.57649e-07	8.75291e-06
1:214377651-214378331	Cluster_5064	70.9349	-1.23771	0.352392	-3.51232	0.000444214	0.00266495
1:214386281-214386660	Cluster_5066	98.4896	1.05015	0.32705	3.21097	0.00132287	0.00659514
1:214472059-214472354	Cluster_5069	113.155	-1.11133	0.279493	-3.97623	7.00152e-05	0.000559805
1:214648516-214648708	Cluster_5083	85.602	1.38746	0.325473	4.26289	2.01798e-05	0.000194695
1:214648830-214649136	Cluster_5084	86.675	1.04407	0.402967	2.59096	0.00957088	0.0330143
1:214670807-214671201	Cluster_5086	40.1074	1.75793	0.467409	3.761	0.000169233	0.0011876
1:214680107-214680296	Cluster_5087	73.0365	1.07645	0.363551	2.96093	0.00306708	0.0131777
1:214768843-214769321	Cluster_5091	48.4655	1.33004	0.425494	3.12588	0.00177277	0.00839574
1:215111894-215112296	Cluster_5107	25.5315	1.58534	0.633465	2.50265	0.0123268	0.0403605
1:215425868-215426218	Cluster_5113	108.004	-1.1621	0.291306	-3.98928	6.62751e-05	0.00053345
1:215427234-215427472	Cluster_5115	18.4145	-1.58362	0.655832	-2.41468	0.0157492	0.0489201
1:215550940-215551718	Cluster_5120	134.513	2.78573	0.304802	9.13949	6.27447e-20	1.10064e-17
1:215561984-215562486	Cluster_5121	48.7979	1.85906	0.431447	4.3089	1.64072e-05	0.000163004
1:215568695-215568888	Cluster_5122	24.0242	-1.36455	0.559643	-2.43826	0.0147582	0.0465063
1:216008674-216009240	Cluster_5131	102.42	-1.72777	0.291715	-5.92281	3.16487e-09	8.89744e-08
1:216038835-216039093	Cluster_5134	35.51	1.41519	0.49783	2.84272	0.00447307	0.0179083
1:216283148-216283455	Cluster_5143	91.2222	-1.55875	0.322498	-4.83336	1.34248e-06	1.9002e-05
1:216296794-216297202	Cluster_5145	52.9067	3.20071	1.08319	2.9549	0.00312771	0.01339
1:216341997-216342251	Cluster_5146	54.947	3.64732	0.511108	7.1361	9.6013e-13	5.36822e-11
1:216342518-216342859	Cluster_5147	107.331	3.81861	0.38226	9.98954	1.69366e-23	4.89422e-21
1:216351838-216352420	Cluster_5148	67.1457	2.15194	0.395752	5.43759	5.40067e-08	1.10974e-06
1:217763710-217763941	Cluster_5179	21.9398	2.48273	0.696859	3.56274	0.000367004	0.00227405
1:218047263-218047637	Cluster_5189	29.623	1.51405	0.556439	2.72096	0.00650918	0.0242312
1:218050387-218050610	Cluster_5190	20.3776	-1.62755	0.64483	-2.52399	0.011603	0.0384284
1:218056813-218057351	Cluster_5191	33.3466	1.8671	0.568416	3.28474	0.00102078	0.00532048
1:218161679-218162019	Cluster_5192	54.2759	1.09819	0.407244	2.69665	0.00700419	0.0256839
1:218313955-218314315	Cluster_5205	18.8247	1.67904	0.685854	2.4481	0.0143613	0.0455179
1:218505289-218506022	Cluster_5211	100.008	1.53267	0.301095	5.09032	3.57459e-07	5.92223e-06
1:218514695-218514860	Cluster_5215	30.0825	1.47416	0.533577	2.76279	0.00573105	0.0218637
1:218620009-218620397	Cluster_5223	61.9287	5.67294	0.728749	7.78449	6.99938e-15	5.77029e-13
1:218793125-218793554	Cluster_5230	50.9398	-1.05701	0.388119	-2.7234	0.00646129	0.024084
1:218942362-218942896	Cluster_5233	15.9373	-2.66834	0.750758	-3.55419	0.000379139	0.00233475
1:218943371-218943699	Cluster_5234	43.2357	-1.13287	0.41982	-2.69847	0.0069659	0.0255785
1:219144719-219144919	Cluster_5242	42.3487	1.5858	0.467784	3.39003	0.000698854	0.00390002
1:219160274-219160595	Cluster_5244	97.8522	1.18278	0.336301	3.51704	0.000436389	0.0026269
1:219161465-219162435	Cluster_5245	53.9437	-1.11564	0.404945	-2.75504	0.00586848	0.0222902
1:219225912-219226555	Cluster_5249	27.6506	-1.45005	0.584801	-2.47957	0.0131541	0.042499
1:219251442-219252297	Cluster_5255	125.403	-1.33363	0.311648	-4.27929	1.87491e-05	0.000182943
1:219329392-219329553	Cluster_5258	39.5939	-1.2959	0.463702	-2.79467	0.00519521	0.0202185
1:219765360-219765750	Cluster_5264	23.9033	4.194	0.903907	4.63986	3.48643e-06	4.3318e-05
1:219772137-219772243	Cluster_5265	75.873	-1.79703	0.367018	-4.89631	9.76521e-07	1.43627e-05
1:219818889-219819695	Cluster_5267	22.7275	-2.54456	0.621837	-4.092	4.27666e-05	0.000369119
1:219820318-219820814	Cluster_5268	47.1455	-1.52911	0.421319	-3.62933	0.000284159	0.00183593
1:219871478-219871984	Cluster_5274	42.7375	-1.27801	0.426043	-2.99972	0.00270228	0.0119057
1:220044073-220044281	Cluster_5277	35.4546	1.49783	0.516806	2.89824	0.00375263	0.0155235
1:220416972-220417727	Cluster_5286	128.334	-1.38228	0.256449	-5.39007	7.04284e-08	1.40562e-06
1:220461351-220461768	Cluster_5289	24.1564	-2.59858	0.622209	-4.17638	2.96189e-05	0.000270545
1:220968297-220968645	Cluster_5303	29.045	2.29914	0.581168	3.95606	7.61961e-05	0.000601949
1:220969072-220969514	Cluster_5304	31.6828	2.71092	0.641193	4.22793	2.35854e-05	0.000222449
1:220974431-220975014	Cluster_5305	29.2842	-1.38821	0.52193	-2.65977	0.00781945	0.0280808
1:221060752-221061044	Cluster_5306	27.58	-1.34307	0.558477	-2.40488	0.0161776	0.0499454
1:221078309-221079000	Cluster_5307	44.4582	-1.21955	0.417223	-2.92301	0.00346665	0.0145696
1:221288045-221288810	Cluster_5311	115.92	-1.59611	0.280306	-5.69419	1.23957e-08	2.99159e-07
1:221457676-221459003	Cluster_5334	98.0511	1.00136	0.294398	3.40138	0.000670459	0.00376204
1:221460174-221460429	Cluster_5335	80.4088	1.5194	0.343327	4.42551	9.62156e-06	0.000103572
1:221571478-221571917	Cluster_5339	38.0888	3.81105	1.17235	3.25079	0.00115086	0.0058818
1:221631869-221632412	Cluster_5343	65.2882	1.50369	0.36904	4.0746	4.60945e-05	0.000393242
1:221792593-221792986	Cluster_5346	58.2087	1.26814	0.395086	3.20977	0.00132839	0.00661426
1:221794468-221795335	Cluster_5347	78.8209	-1.19083	0.321773	-3.70082	0.000214901	0.00145328
1:221837317-221837914	Cluster_5350	71.7008	1.84686	0.368129	5.01688	5.25186e-07	8.29079e-06
1:222327259-222327651	Cluster_5360	67.0002	1.37466	0.402653	3.41399	0.000640178	0.0036206
1:222335383-222335885	Cluster_5362	24.1492	-1.54977	0.565504	-2.74051	0.00613431	0.0230909
1:222412694-222413220	Cluster_5364	102.904	1.03447	0.28985	3.56897	0.000358391	0.00222847
1:222416378-222416532	Cluster_5366	145.387	-1.26959	0.279987	-4.53446	5.7752e-06	6.64754e-05
1:222608299-222608427	Cluster_5374	179.713	-1.21794	0.220093	-5.53374	3.13477e-08	6.87084e-07
1:222796055-222796660	Cluster_5383	59.4262	-1.59595	0.390513	-4.08679	4.37386e-05	0.000375993
1:222848947-222849034	Cluster_5386	36.8612	-1.14918	0.463769	-2.47791	0.0132155	0.042653
1:222950043-222950519	Cluster_5389	17.1065	-1.87619	0.675023	-2.77945	0.0054451	0.0209828
1:223037982-223038746	Cluster_5408	51.3827	1.12669	0.429835	2.62122	0.00876168	0.0307603
1:223209124-223209661	Cluster_5411	106.888	1.08556	0.288022	3.76901	0.000163893	0.00115663
1:223236400-223236770	Cluster_5414	35.7314	1.37616	0.490579	2.80518	0.00502884	0.0196855
1:223246547-223246980	Cluster_5417	33.9054	3.35637	0.638724	5.25481	1.48176e-07	2.73007e-06
1:223286988-223287762	Cluster_5422	28.352	-2.53774	0.582002	-4.36036	1.29847e-05	0.000134413
1:223294984-223295656	Cluster_5424	101.077	1.72251	0.30345	5.67643	1.37535e-08	3.29323e-07
1:223334784-223335277	Cluster_5430	21.0544	-1.5127	0.599288	-2.52416	0.0115975	0.0384122
1:223352089-223352547	Cluster_5432	96.5367	-1.41366	0.289407	-4.88469	1.03593e-06	1.51351e-05
1:223440036-223440281	Cluster_5435	31.7118	3.05358	0.594355	5.13763	2.78224e-07	4.77371e-06
1:223444835-223445312	Cluster_5436	52.7063	-1.22662	0.412492	-2.97368	0.0029425	0.0127382
1:223545272-223546236	Cluster_5438	87.9892	3.29312	0.383451	8.58811	8.84086e-18	1.17532e-15
1:223578488-223578941	Cluster_5442	51.1337	1.79261	0.428805	4.18047	2.90911e-05	0.000266652
1:224039466-224040100	Cluster_5461	41.9584	-1.35933	0.43362	-3.13484	0.00171947	0.00818871
1:224040537-224040821	Cluster_5462	103.99	1.04895	0.318568	3.29272	0.000992239	0.00519242
1:224157131-224157664	Cluster_5467	71.7451	2.18121	0.427906	5.09741	3.44334e-07	5.74291e-06
1:224227373-224227961	Cluster_5470	25.1897	-1.96086	0.644335	-3.04323	0.00234055	0.0105655
1:224257068-224257566	Cluster_5473	24.9218	3.3009	0.70774	4.664	3.10121e-06	3.92241e-05
1:224579600-224580282	Cluster_5482	115.748	-1.25403	0.282769	-4.43481	9.21544e-06	9.96796e-05
1:224684736-224685167	Cluster_5485	33.5791	-1.41701	0.492374	-2.87791	0.00400314	0.0163439
1:224846886-224847132	Cluster_5493	264.539	-1.16554	0.191016	-6.10179	1.04886e-09	3.32108e-08
1:224860725-224861402	Cluster_5494	163.004	-1.07936	0.227952	-4.73502	2.19037e-06	2.90069e-05
1:224866902-224867474	Cluster_5495	68.1667	-1.05043	0.340889	-3.08146	0.00205988	0.009508
1:224924806-224925705	Cluster_5497	46.8307	1.63304	0.458565	3.5612	0.000369162	0.00228381
1:225167367-225168707	Cluster_5503	735.315	-2.04462	0.140231	-14.5804	3.74203e-48	7.90216e-45
1:225191993-225192413	Cluster_5507	51.0864	-1.10941	0.425895	-2.60488	0.0091906	0.0320042
1:225370355-225370770	Cluster_5514	36.7102	2.17985	0.544856	4.00079	6.31322e-05	0.000512686
1:225370897-225371526	Cluster_5515	84.8691	2.38146	0.423984	5.61687	1.94443e-08	4.49511e-07
1:225528718-225529555	Cluster_5520	191.841	3.00361	0.321264	9.34936	8.81819e-21	1.78658e-18
1:225534424-225534866	Cluster_5521	413.73	-1.46709	0.190439	-7.70375	1.32126e-14	1.04229e-12
1:225539465-225539588	Cluster_5523	36.3895	-1.37164	0.559541	-2.45137	0.0142313	0.0451631
1:225626855-225627446	Cluster_5530	80.5193	2.37146	0.359513	6.59633	4.21468e-11	1.74911e-09
1:225702841-225703097	Cluster_5538	66.5597	2.12501	0.383004	5.54827	2.88517e-08	6.37722e-07
1:225977249-225977722	Cluster_5549	18.4215	-4.41188	0.887893	-4.96893	6.73235e-07	1.03425e-05
1:226005647-226006035	Cluster_5552	34.8833	-1.72844	0.487631	-3.54456	0.000393267	0.00240449
1:226082372-226082787	Cluster_5558	213.806	-1.28373	0.223711	-5.73832	9.56194e-09	2.38527e-07
1:226099423-226100179	Cluster_5559	50.1246	1.15049	0.406345	2.83132	0.00463565	0.0184382
1:226103915-226104289	Cluster_5561	198.528	-2.23804	0.22528	-9.93445	2.94792e-23	8.21603e-21
1:226178270-226178732	Cluster_5564	49.9759	-1.73789	0.398554	-4.36049	1.29771e-05	0.000134409
1:226318491-226319325	Cluster_5566	41.9929	-2.63453	0.466354	-5.6492	1.61192e-08	3.79676e-07
1:226850466-226851008	Cluster_5577	85.8617	-1.39728	0.321562	-4.3453	1.39086e-05	0.000142339
1:226860193-226860587	Cluster_5583	53.3145	1.78795	0.510983	3.49905	0.000466921	0.0027787
1:226884289-226884940	Cluster_5584	89.5113	-1.15738	0.346749	-3.33781	0.000844425	0.00454541
1:227180991-227181181	Cluster_5590	29.4849	1.67864	0.545532	3.07707	0.00209048	0.00961828
1:227369141-227369570	Cluster_5595	48.0985	4.59173	0.650811	7.0554	1.72108e-12	9.1833e-11
1:227371444-227371727	Cluster_5596	70.6443	2.33778	0.413212	5.65757	1.53529e-08	3.62871e-07
1:227427688-227428009	Cluster_5600	16.9406	-2.80747	0.834199	-3.36547	0.00076413	0.00419797
1:227539069-227539234	Cluster_5608	25.1013	-2.10496	0.663055	-3.17463	0.00150028	0.00732072
1:227613722-227614215	Cluster_5610	36.2773	2.48972	0.534149	4.66108	3.14548e-06	3.97108e-05
1:227869398-227869811	Cluster_5622	60.9599	-1.2686	0.359957	-3.52432	0.000424572	0.00256646
1:227985672-227985991	Cluster_5631	35.3814	2.03106	0.53177	3.81943	0.000133758	0.000972449
1:227986437-227986952	Cluster_5632	36.184	-1.34154	0.465158	-2.88406	0.00392584	0.0161001
1:227987636-227987808	Cluster_5633	76.2168	-1.34188	0.333735	-4.0208	5.80013e-05	0.000478594
1:228035426-228035654	Cluster_5635	32.3962	-3.51462	0.587346	-5.9839	2.17852e-09	6.41838e-08
1:228112083-228112444	Cluster_5641	86.364	1.30775	0.332301	3.93545	8.30419e-05	0.000647644
1:228208563-228208982	Cluster_5647	35.2495	1.80254	0.537471	3.35375	0.000797244	0.00433866
1:228403940-228404049	Cluster_5651	20.4521	-1.49398	0.605605	-2.46692	0.0136282	0.0437066
1:228690756-228691075	Cluster_5655	108.618	1.14931	0.29313	3.92081	8.82504e-05	0.000682641
1:229003087-229003549	Cluster_5660	222.586	2.42934	0.237333	10.236	1.3678e-24	4.52404e-22
1:229005049-229005318	Cluster_5661	42.4884	2.36992	0.532485	4.45069	8.55951e-06	9.33943e-05
1:229343381-229343841	Cluster_5669	84.3776	2.42013	0.394649	6.13236	8.65872e-10	2.80642e-08
1:229370297-229370551	Cluster_5670	26.1776	-1.58749	0.555088	-2.85989	0.00423789	0.0171478
1:229560013-229560208	Cluster_5674	19.8104	2.65391	0.721548	3.67808	0.000234993	0.00156848
1:229619641-229619895	Cluster_5675	20.7828	1.92478	0.681481	2.82441	0.00473674	0.018775
1:229640885-229640931	Cluster_5677	21.6416	1.69703	0.670107	2.53247	0.0113261	0.0377341
1:229768504-229769545	Cluster_5682	113.646	1.49394	0.296389	5.04045	4.64432e-07	7.45167e-06
1:229854433-229854594	Cluster_5683	37.3408	3.40857	0.64265	5.30394	1.13332e-07	2.15088e-06
1:229854776-229855201	Cluster_5684	69.8025	-2.45891	0.379377	-6.48142	9.08609e-11	3.54564e-09
1:230241748-230242407	Cluster_5697	54.4915	1.98183	0.470684	4.21054	2.5476e-05	0.000237279
1:230531996-230532744	Cluster_5705	51.1796	-2.12141	0.425985	-4.98001	6.35799e-07	9.83339e-06
1:230565795-230566220	Cluster_5710	33.454	1.25431	0.509961	2.45961	0.0139088	0.0443938
1:230853430-230853648	Cluster_5722	26.8376	-2.14621	0.586788	-3.65756	0.000254632	0.00167613
1:231124298-231124485	Cluster_5731	52.9736	-1.00297	0.414622	-2.41901	0.0155629	0.0484537
1:231150773-231151373	Cluster_5733	33.984	-1.76982	0.551698	-3.20795	0.00133685	0.00664734
1:231372182-231372913	Cluster_5739	23.9352	2.58381	0.651563	3.96555	7.3227e-05	0.000581842
1:231395923-231396748	Cluster_5740	122.662	3.57174	0.392295	9.10473	8.64777e-20	1.48842e-17
1:231559529-231560022	Cluster_5746	32.6262	-1.33538	0.507678	-2.63037	0.00852916	0.0301142
1:231637250-231637859	Cluster_5748	23.8597	-1.45395	0.572163	-2.54114	0.0110491	0.0369998
1:231639322-231639733	Cluster_5750	52.7064	1.44375	0.39841	3.62379	0.00029032	0.00186826
1:231673714-231674125	Cluster_5752	78.3514	1.29922	0.329373	3.94452	7.99599e-05	0.000627799
1:231678797-231679381	Cluster_5753	19.7814	-2.62986	0.709111	-3.70867	0.00020835	0.001417
1:231681830-231682134	Cluster_5755	30.9858	1.83122	0.558691	3.27771	0.00104653	0.00543151
1:231682900-231683735	Cluster_5756	116.931	-1.05777	0.271385	-3.89768	9.7117e-05	0.000739045
1:231862308-231862826	Cluster_5768	94.9035	1.49298	0.329797	4.52697	5.98347e-06	6.86424e-05
1:231937653-231938303	Cluster_5780	237.16	1.2143	0.210383	5.77186	7.83999e-09	1.99747e-07
1:232007059-232007951	Cluster_5781	75.4803	1.14996	0.367259	3.13119	0.00174102	0.00827409
1:232178132-232178433	Cluster_5790	37.3051	1.35908	0.481419	2.82308	0.00475654	0.0188344
1:232258901-232259331	Cluster_5795	31.3643	-2.2667	0.623719	-3.63417	0.000278881	0.00180779
1:232259818-232260337	Cluster_5796	120.252	1.27209	0.290229	4.38305	1.1703e-05	0.000122766
1:232263618-232263929	Cluster_5800	23.1116	2.82676	0.711826	3.97114	7.15292e-05	0.000570332
1:232267239-232267535	Cluster_5801	17.8176	-2.02546	0.709269	-2.8557	0.00429414	0.0173348
1:232381312-232381866	Cluster_5807	49.2496	-1.17551	0.420064	-2.79841	0.00513546	0.0200371
1:232403770-232404482	Cluster_5810	24.4897	-1.75696	0.588553	-2.98522	0.00283376	0.0123659
1:232406374-232406792	Cluster_5812	29.8184	-1.76471	0.539214	-3.27275	0.00106505	0.00550991
1:232494137-232494456	Cluster_5816	23.7781	-2.1571	0.64042	-3.36825	0.000756464	0.00416503
1:232495894-232496909	Cluster_5817	210.69	-2.02039	0.224432	-9.00223	2.21175e-19	3.56922e-17
1:232497365-232497851	Cluster_5818	66.7151	1.00978	0.361906	2.79018	0.00526783	0.020435
1:232498402-232498710	Cluster_5819	21.0825	-2.16541	0.697433	-3.10483	0.00190388	0.00889261
1:232499978-232500622	Cluster_5821	181.483	-1.17116	0.237402	-4.93323	8.08806e-07	1.21332e-05
1:232501953-232502323	Cluster_5822	273.835	1.19253	0.190544	6.25858	3.88501e-10	1.334e-08
1:232502955-232503600	Cluster_5823	56.2206	1.30899	0.392803	3.33244	0.000860888	0.00461547
1:232559373-232559709	Cluster_5825	296.378	-1.51227	0.192065	-7.87376	3.44148e-15	2.98035e-13
1:232566305-232566399	Cluster_5826	27.9599	-1.48179	0.546092	-2.71344	0.00665884	0.024658
1:232600380-232600842	Cluster_5830	14.3365	-2.62011	0.771208	-3.39741	0.00068028	0.00380975
1:232681685-232682167	Cluster_5835	26.3752	-1.40877	0.573144	-2.45797	0.0139724	0.0445348
1:232700233-232700637	Cluster_5836	95.9674	-1.05669	0.307299	-3.43862	0.000584681	0.00335134
1:232706278-232706787	Cluster_5841	48.1849	-1.62948	0.422963	-3.85254	0.000116898	0.000864578
1:232808836-232809284	Cluster_5856	44.4966	1.04781	0.431673	2.42733	0.0152106	0.047616
1:233044741-233045237	Cluster_5866	47.9924	1.56819	0.431403	3.6351	0.000277873	0.00180189
1:233068841-233069319	Cluster_5867	37.1365	-1.92918	0.478878	-4.02854	5.6124e-05	0.000464709
1:233093667-233094392	Cluster_5868	149.875	-1.28977	0.280361	-4.60037	4.21744e-06	5.10716e-05
1:233138407-233139028	Cluster_5872	97.4542	2.22404	0.372367	5.97273	2.33317e-09	6.81915e-08
1:233213055-233213747	Cluster_5877	78.2592	-1.56113	0.338757	-4.6084	4.05774e-06	4.93991e-05
1:233223143-233223603	Cluster_5878	18.0817	-1.84836	0.704439	-2.62387	0.00869364	0.0305856
1:233233119-233233651	Cluster_5882	327.255	-1.915	0.241519	-7.92897	2.20975e-15	2.01539e-13
1:233235422-233235926	Cluster_5885	32.0927	-3.41745	0.58984	-5.79387	6.87836e-09	1.77554e-07
1:233237803-233238047	Cluster_5886	23.1832	1.80083	0.624361	2.88427	0.00392319	0.0160953
1:233238446-233238922	Cluster_5887	37.983	2.02374	0.491354	4.1187	3.81016e-05	0.000334554
1:233264303-233264606	Cluster_5888	20.8924	2.91114	0.727996	3.99883	6.36553e-05	0.000515611
1:233277017-233278105	Cluster_5889	149.559	2.13255	0.288819	7.3837	1.53951e-13	9.97953e-12
1:233336191-233336656	Cluster_5891	207.529	1.24836	0.250328	4.98688	6.13626e-07	9.53074e-06
1:233350020-233350343	Cluster_5893	47.232	1.2437	0.49999	2.48744	0.0128666	0.0417643
1:233443133-233443636	Cluster_5899	21.4697	1.71825	0.63649	2.69958	0.00694279	0.0255116
1:233445471-233446073	Cluster_5901	78.1613	-1.25724	0.342877	-3.66673	0.000245676	0.00162575
1:233452499-233452881	Cluster_5903	37.006	-4.19526	0.592954	-7.07518	1.4925e-12	8.02602e-11
1:233545443-233545722	Cluster_5905	34.9405	2.42736	0.530037	4.57961	4.65848e-06	5.55186e-05
1:233552840-233553315	Cluster_5908	22.3039	6.48272	1.42358	4.5538	5.26859e-06	6.13905e-05
1:233627364-233627775	Cluster_5911	32.9585	1.74276	0.513151	3.3962	0.000683291	0.00382466
1:233728282-233728543	Cluster_5915	79.2601	2.49733	0.37088	6.73353	1.6559e-11	7.35577e-10
1:233728723-233729054	Cluster_5916	32.3644	4.60673	0.793735	5.80387	6.48023e-09	1.68544e-07
1:233730269-233730874	Cluster_5917	29.2147	-1.94358	0.547433	-3.55035	0.000384713	0.00236289
1:233900212-233900321	Cluster_5922	70.7364	-1.07034	0.344625	-3.10581	0.00189757	0.00886991
1:234001009-234001617	Cluster_5924	65.0176	1.0317	0.378128	2.72845	0.00636322	0.0237846
1:234266288-234266507	Cluster_5930	19.4586	4.85099	1.05741	4.58761	4.48347e-06	5.37831e-05
1:234347195-234348241	Cluster_5937	35.9764	1.99602	0.525478	3.79848	0.000145584	0.00104474
1:234513540-234514072	Cluster_5941	16.6752	-1.899	0.715036	-2.65581	0.00791193	0.0283452
1:234644878-234645874	Cluster_5944	285.721	1.11554	0.185952	5.99911	1.98405e-09	5.89152e-08
1:234848957-234849653	Cluster_5953	65.7513	2.75226	0.408495	6.73756	1.61071e-11	7.17241e-10
1:235059962-235060338	Cluster_5958	21.9216	-1.41262	0.586677	-2.40784	0.0160471	0.0496572
1:235882730-235883207	Cluster_5975	59.5077	2.41636	0.459514	5.25851	1.45227e-07	2.68536e-06
1:235937254-235937665	Cluster_5979	170.1	3.07254	0.320944	9.57345	1.03394e-21	2.34581e-19
1:235939602-235939865	Cluster_5980	78.8765	2.12292	0.355718	5.96799	2.40189e-09	6.97018e-08
1:235994647-235994805	Cluster_5987	52.3102	-1.90509	0.412818	-4.61484	3.93406e-06	4.81497e-05
1:236110250-236110654	Cluster_5989	44.3382	2.60893	0.56029	4.6564	3.2179e-06	4.03838e-05
1:236511878-236512438	Cluster_5997	92.2404	1.15085	0.313118	3.67545	0.000237428	0.00158184
1:236791964-236792566	Cluster_6005	69.9886	1.48445	0.449537	3.30217	0.000959408	0.00504997
1:236899143-236899475	Cluster_6017	38.1078	3.61375	0.628415	5.75058	8.89399e-09	2.24329e-07
1:237003293-237003589	Cluster_6018	23.1014	-1.61551	0.628559	-2.57017	0.0101647	0.0346836
1:237007163-237007429	Cluster_6019	17.9041	3.00139	0.791675	3.79118	0.000149931	0.00107173
1:237056571-237056953	Cluster_6023	27.2327	3.36027	0.672659	4.9955	5.8682e-07	9.16104e-06
1:237057094-237057510	Cluster_6024	50.0182	2.02554	0.471608	4.29497	1.74715e-05	0.00017219
1:237058830-237059502	Cluster_6025	32.228	-2.27779	0.535207	-4.25591	2.082e-05	0.000200196
1:237172794-237172871	Cluster_6027	20.2916	-1.77631	0.683335	-2.59947	0.00933668	0.0323998
1:237375541-237375725	Cluster_6030	59.726	-1.48359	0.397396	-3.73329	0.000188996	0.00130379
1:237518845-237519362	Cluster_6034	24.8838	-2.03296	0.581781	-3.49438	0.00047517	0.00282259
1:237636272-237636531	Cluster_6035	37.4381	2.84329	0.552045	5.15047	2.59832e-07	4.48477e-06
1:237835393-237835584	Cluster_6039	22.8953	-1.79176	0.598609	-2.9932	0.00276068	0.0121173
1:237849671-237849782	Cluster_6040	16.4618	-2.88118	0.853115	-3.37724	0.000732162	0.00405563
1:238134438-238135165	Cluster_6051	24.4538	-1.69066	0.588581	-2.87243	0.00407326	0.0165828
1:238159882-238160479	Cluster_6054	41.4357	1.34696	0.459961	2.92842	0.00340684	0.0143732
1:238201284-238201572	Cluster_6057	111.997	1.57966	0.298896	5.28498	1.25719e-07	2.36795e-06
1:238206014-238206521	Cluster_6060	64.0196	1.54582	0.409075	3.77882	0.000157576	0.00111924
1:238210579-238211850	Cluster_6061	46.1691	2.55352	0.470394	5.42846	5.6843e-08	1.16107e-06
1:238228159-238229015	Cluster_6063	54.5779	-1.8865	0.401793	-4.69521	2.66335e-06	3.43508e-05
1:238233400-238233910	Cluster_6065	70.0483	1.77195	0.35982	4.92455	8.45568e-07	1.26238e-05
1:238471821-238472028	Cluster_6073	157.411	-1.29982	0.241744	-5.37686	7.57953e-08	1.49457e-06
1:238631818-238632079	Cluster_6076	19.3786	-2.13158	0.694024	-3.07134	0.00213101	0.00976818
1:239225307-239225658	Cluster_6090	49.0055	-1.20069	0.43452	-2.76326	0.00572264	0.0218423
1:239380555-239381342	Cluster_6094	71.1234	-1.23265	0.342168	-3.60249	0.000315185	0.00199853
1:239472966-239473820	Cluster_6098	59.6458	1.22511	0.410182	2.98674	0.00281972	0.0123262
1:239496139-239496348	Cluster_6099	58.7012	1.82453	0.422256	4.32092	1.55382e-05	0.000155964
1:240358269-240358849	Cluster_6120	57.3587	1.35151	0.433464	3.11793	0.00182124	0.0085796
1:240359252-240360025	Cluster_6121	37.7541	-2.73375	0.485574	-5.62994	1.80273e-08	4.19758e-07
1:240373149-240373280	Cluster_6123	104.053	1.24194	0.290098	4.28111	1.85965e-05	0.000181518
1:240515836-240516024	Cluster_6137	148.87	-1.0197	0.249797	-4.0821	4.46301e-05	0.000382578
1:240598656-240599027	Cluster_6141	42.767	-2.29184	0.453913	-5.04908	4.43938e-07	7.16895e-06
1:240599190-240599337	Cluster_6142	22.3896	2.70548	0.691808	3.91073	9.20164e-05	0.000705806
1:240599769-240600320	Cluster_6144	19.6468	2.49403	0.715694	3.48477	0.000492553	0.00291042
1:241340019-241340835	Cluster_6151	35.6238	-1.93363	0.497117	-3.88969	0.000100374	0.000759725
1:241403345-241403479	Cluster_6152	41.0663	4.5459	0.708544	6.41583	1.40061e-10	5.25725e-09
1:241479316-241479897	Cluster_6155	21.2537	-1.93974	0.62216	-3.11775	0.00182239	0.00858356
1:241510012-241510520	Cluster_6156	49.5787	-1.04394	0.426554	-2.44737	0.0143903	0.0455835
1:241781476-241782042	Cluster_6162	62.0967	-1.15641	0.395651	-2.9228	0.003469	0.0145772
1:241783420-241784168	Cluster_6163	84.4644	2.02995	0.345021	5.88354	4.01591e-09	1.10302e-07
1:241797564-241798172	Cluster_6164	45.7951	-1.26404	0.423727	-2.98314	0.0028531	0.0124319
1:242208655-242209141	Cluster_6175	58.2759	2.89244	0.895241	3.2309	0.00123399	0.00623298
1:242400512-242400755	Cluster_6179	33.0913	3.48448	0.632683	5.50747	3.64033e-08	7.8597e-07
1:242413190-242413916	Cluster_6183	40.4313	-1.21496	0.478935	-2.53679	0.0111873	0.0373533
1:242987457-242987884	Cluster_6193	116.081	-1.7438	0.272457	-6.40028	1.55088e-10	5.75734e-09
1:243200287-243200710	Cluster_6204	62.5944	-1.8722	0.362875	-5.15935	2.4781e-07	4.2989e-06
1:243417441-243418155	Cluster_6210	67.9293	-1.38473	0.35091	-3.94611	7.94317e-05	0.00062393
1:243610681-243611158	Cluster_6221	24.339	-1.73639	0.617912	-2.81009	0.0049528	0.0194474
1:243639439-243639916	Cluster_6224	20.7308	-1.73614	0.620415	-2.79836	0.00513628	0.0200385
1:243648044-243648900	Cluster_6230	168.202	1.21178	0.243176	4.98315	6.25588e-07	9.69458e-06
1:243733937-243734276	Cluster_6232	96.0215	1.70436	0.31399	5.42808	5.69638e-08	1.16267e-06
1:243859416-243859789	Cluster_6236	91.6971	-1.16603	0.351896	-3.31357	0.000921144	0.00488274
1:243860130-243860377	Cluster_6237	239.924	-1.43318	0.221266	-6.47719	9.34485e-11	3.63628e-09
1:243860487-243860732	Cluster_6238	49.5569	-1.23768	0.415942	-2.9756	0.00292417	0.0126826
1:243860832-243861308	Cluster_6239	115.208	-2.101	0.310869	-6.75847	1.3946e-11	6.26089e-10
1:243861818-243862581	Cluster_6240	140.88	-1.51637	0.247792	-6.11954	9.38452e-10	3.01849e-08
1:243863352-243863611	Cluster_6241	91.3028	1.08326	0.339594	3.18987	0.00142336	0.0070075
1:244098672-244098863	Cluster_6244	22.4203	2.60927	0.749245	3.48253	0.000496701	0.00292957
1:244109542-244110076	Cluster_6245	31.3279	-1.68883	0.534604	-3.15904	0.0015829	0.00766192
1:244341030-244341163	Cluster_6251	31.1526	-4.32055	0.779763	-5.54086	3.00998e-08	6.61259e-07
1:244393720-244394063	Cluster_6253	34.6516	1.94813	0.506957	3.8428	0.000121639	0.000896097
1:244453137-244453713	Cluster_6258	43.1424	-1.32177	0.442459	-2.98733	0.00281429	0.0123073
1:244489363-244489648	Cluster_6260	34.2244	1.9218	0.538766	3.56703	0.000361044	0.00224319
1:244523160-244523368	Cluster_6263	27.062	1.37658	0.558769	2.4636	0.0137548	0.0440196
1:244890158-244891227	Cluster_6271	24.867	-2.37833	0.607561	-3.91456	9.05694e-05	0.000696654
1:245054342-245054756	Cluster_6275	24.2012	1.56074	0.591627	2.63804	0.00833863	0.0295681
1:245145397-245145861	Cluster_6282	33.9457	-1.975	0.485882	-4.06477	4.80798e-05	0.00040782
1:245174525-245174831	Cluster_6283	21.6389	-1.82515	0.654719	-2.78768	0.00530864	0.0205655
1:245683998-245684619	Cluster_6288	42.1468	-1.23272	0.446083	-2.76344	0.00571955	0.0218366
1:245735835-245736133	Cluster_6291	35.7576	1.30981	0.502075	2.6088	0.00908604	0.0317044
1:245739975-245740367	Cluster_6292	191.867	-1.83923	0.587221	-3.1321	0.00173563	0.00825208
1:245792749-245793007	Cluster_6293	86.1049	-2.59563	0.881874	-2.94331	0.00324727	0.0138157
1:246077085-246077974	Cluster_6301	55.0347	-1.17674	0.409325	-2.87484	0.00404235	0.016477
1:246178842-246179294	Cluster_6308	149.921	1.13152	0.288248	3.9255	8.65515e-05	0.000670918
1:246211875-246212188	Cluster_6310	20.7463	2.1364	0.670996	3.18392	0.00145296	0.00712977
1:246559602-246559897	Cluster_6319	43.7682	1.47769	0.508016	2.90875	0.00362876	0.0151189
1:246560484-246561090	Cluster_6320	92.4132	-1.46725	0.308726	-4.7526	2.00816e-06	2.69844e-05
1:246593255-246593672	Cluster_6321	25.8666	-2.72487	0.646461	-4.21505	2.49723e-05	0.000233379
1:246600827-246601463	Cluster_6322	27.8785	-1.75206	0.531483	-3.29655	0.000978803	0.00513385
1:246709412-246709870	Cluster_6326	22.4134	2.33753	0.685079	3.41206	0.000644741	0.00364079
1:246754912-246755440	Cluster_6330	61.7015	1.19806	0.386429	3.10033	0.00193303	0.00900311
1:246991036-246991500	Cluster_6335	20.0472	1.66573	0.669283	2.48882	0.0128166	0.0416414
1:247102563-247103518	Cluster_6341	76.1449	2.29163	0.36323	6.30904	2.80765e-10	9.93901e-09
1:247106722-247107015	Cluster_6342	36.6813	2.60186	0.544069	4.78221	1.73375e-06	2.37563e-05
1:247123475-247123893	Cluster_6344	39.673	1.43548	0.456331	3.1457	0.00165689	0.00795485
1:247124286-247124731	Cluster_6345	30.7559	-2.13121	0.530035	-4.02089	5.79798e-05	0.00047856
1:247656375-247656793	Cluster_6357	104.735	-1.1744	0.306661	-3.82964	0.000128333	0.000938358
1:247724290-247724764	Cluster_6359	84.1982	-1.18954	0.349169	-3.40677	0.000657368	0.00370183
1:247734604-247734846	Cluster_6361	125.658	1.51291	0.273048	5.5408	3.01092e-08	6.61259e-07
1:247734921-247735154	Cluster_6362	82.8066	2.30334	0.374	6.15866	7.33653e-10	2.41784e-08
1:247753505-247754007	Cluster_6363	25.0014	3.49762	0.733907	4.76576	1.88145e-06	2.55253e-05
1:247756653-247757247	Cluster_6364	29.7129	2.64275	0.59289	4.45741	8.29577e-06	9.09867e-05
1:247783907-247784394	Cluster_6366	34.6595	-1.29789	0.468794	-2.76857	0.00563031	0.0215751
1:248035368-248035769	Cluster_6370	166.276	-1.04849	0.239692	-4.37431	1.21815e-05	0.000127274
1:248103534-248104366	Cluster_6371	134.843	-1.04202	0.271115	-3.84344	0.00012132	0.000894467
1:248251653-248252349	Cluster_6378	187.535	1.59448	0.227356	7.01316	2.33001e-12	1.21375e-10
1:248474732-248475217	Cluster_6388	24.8678	1.70951	0.590446	2.89528	0.00378819	0.0156466
1:248522080-248522509	Cluster_6389	32.9597	1.69856	0.571763	2.97074	0.00297083	0.0128405
1:248671590-248672018	Cluster_6392	43.5556	2.73654	0.499201	5.48183	4.20942e-08	8.92525e-07
1:248795560-248796006	Cluster_6398	128.466	4.5733	0.399985	11.4337	2.83866e-30	1.6406e-27
1:249094121-249094571	Cluster_6409	123.245	2.83227	0.80396	3.5229	0.000426854	0.0025777
1:249098296-249098468	Cluster_6412	22.8583	-1.56677	0.626591	-2.50047	0.0124029	0.0405563
1:249100302-249100838	Cluster_6413	37.1985	1.27204	0.502079	2.53354	0.0112917	0.0376423
1:249382371-249382726	Cluster_6417	26.0695	1.8302	0.578087	3.16595	0.00154577	0.00750866
1:249425699-249426088	Cluster_6421	74.2356	1.20477	0.365311	3.29792	0.000974038	0.00511277
1:249465415-249466537	Cluster_6422	53.9445	1.52352	0.409922	3.71661	0.000201911	0.00137953
1:249600411-249600854	Cluster_6435	47.4947	1.43738	0.419666	3.42505	0.000614687	0.00349843
1:249843958-249844168	Cluster_6439	27.1085	-1.89932	0.583855	-3.25307	0.00114164	0.00584554
1:249851138-249851254	Cluster_6440	27.601	6.77899	1.35908	4.98794	6.10281e-07	9.48414e-06
1:249982689-249983464	Cluster_6444	137.875	1.68553	0.282727	5.96169	2.49648e-09	7.20659e-08
1:250039766-250040175	Cluster_6448	86.7448	1.06675	0.32466	3.28575	0.00101713	0.00530447
1:250048920-250049248	Cluster_6450	18.5601	2.3647	0.733984	3.22173	0.00127421	0.00639491
1:250110921-250111183	Cluster_6453	39.6948	-1.92792	0.502182	-3.83908	0.000123496	0.000908177
1:250185466-250185676	Cluster_6461	21.1142	-1.96135	0.755552	-2.59591	0.00943403	0.0326695
1:250317857-250318538	Cluster_6463	137.476	1.02695	0.285113	3.6019	0.000315904	0.00200216
1:250338554-250338723	Cluster_6467	46.2925	1.44281	0.436824	3.30296	0.000956693	0.00503859
1:250607007-250607170	Cluster_6470	146.254	-1.17357	0.246435	-4.7622	1.91493e-06	2.59283e-05
1:251229165-251229411	Cluster_6471	20.5388	1.76576	0.726604	2.43016	0.0150922	0.0473317
1:251437540-251438001	Cluster_6473	41.7174	-2.29586	0.465015	-4.93719	7.92583e-07	1.19257e-05
1:251441688-251442085	Cluster_6475	22.3652	-2.34504	0.634889	-3.69362	0.000221083	0.00148845
1:251442512-251442692	Cluster_6476	189.706	-1.28631	0.213691	-6.01951	1.74951e-09	5.2634e-08
1:251842063-251842331	Cluster_6482	30.0898	1.49874	0.560866	2.67218	0.00753603	0.0272519
1:251923575-251924039	Cluster_6483	35.7347	-1.44142	0.475878	-3.02897	0.00245387	0.0109876
1:251931160-251931908	Cluster_6485	75.2148	1.3434	0.350833	3.82918	0.000128573	0.000939816
1:252203978-252204320	Cluster_6491	35.1958	1.30893	0.480641	2.7233	0.0064633	0.0240899
1:252437028-252437206	Cluster_6499	52.6992	1.7973	0.417611	4.30376	1.67921e-05	0.000166361
1:252437293-252437722	Cluster_6500	96.1203	2.81785	0.340156	8.28398	1.19122e-16	1.33751e-14
1:252443539-252444106	Cluster_6501	53.7797	1.13476	0.394339	2.87763	0.00400681	0.0163517
1:252623448-252624048	Cluster_6507	108.133	-1.01243	0.293853	-3.44538	0.000570263	0.00327959
1:252652153-252652331	Cluster_6511	29.365	-1.42751	0.519404	-2.74836	0.00598951	0.0226546
1:252653666-252654182	Cluster_6513	69.5102	1.25191	0.3819	3.2781	0.00104507	0.00542544
1:252781543-252782099	Cluster_6521	223.228	-1.31002	0.215478	-6.0796	1.2048e-09	3.76276e-08
1:252796775-252797004	Cluster_6522	47.9802	1.59731	0.459637	3.47516	0.00051055	0.00299516
1:252801604-252802120	Cluster_6524	34.9203	-1.36736	0.484244	-2.8237	0.00474727	0.0188099
1:253027746-253028194	Cluster_6540	122.397	1.3479	0.297433	4.53178	5.84886e-06	6.72551e-05
1:253287757-253288121	Cluster_6547	20.4373	2.45074	0.782996	3.12995	0.00174833	0.00830101
1:253294360-253294560	Cluster_6550	21.7621	2.65037	0.741865	3.57258	0.00035348	0.00220193
1:253310541-253311005	Cluster_6551	50.3478	-2.72191	0.431232	-6.31193	2.75573e-10	9.7615e-09
1:253356567-253356917	Cluster_6553	41.2136	1.36185	0.486776	2.79769	0.00514695	0.020072
1:253389082-253389569	Cluster_6554	149.089	1.01102	0.262235	3.85541	0.000115537	0.000856387
1:253401031-253401342	Cluster_6559	43.2363	-2.21937	0.48492	-4.57677	4.72204e-06	5.61541e-05
1:253402236-253402641	Cluster_6560	79.5997	1.46225	0.402086	3.63667	0.000276188	0.0017936
1:253402899-253403524	Cluster_6561	33.1838	1.64038	0.536699	3.05642	0.00223999	0.0101971
1:253459745-253460262	Cluster_6562	16.1623	-2.50592	0.848453	-2.95352	0.00314176	0.0134386
1:254168922-254169536	Cluster_6571	136.328	3.16879	0.327967	9.66194	4.37512e-22	1.04898e-19
1:254170951-254171689	Cluster_6572	86.2274	1.1175	0.329458	3.39194	0.000693985	0.0038774
1:254181705-254181902	Cluster_6574	61.431	-1.37368	0.367738	-3.73549	0.000187353	0.00129457
1:254191070-254191457	Cluster_6575	25.7487	2.58782	0.654446	3.95421	7.67889e-05	0.000605935
1:254286464-254286822	Cluster_6579	97.6299	1.14556	0.301005	3.80578	0.000141358	0.00101961
1:254288468-254289369	Cluster_6580	18.596	-3.16025	0.803102	-3.93506	8.3177e-05	0.000648606
1:254302775-254303236	Cluster_6581	60.8172	3.43539	0.48699	7.05434	1.73426e-12	9.2446e-11
1:254515221-254515392	Cluster_6587	21.0692	-3.10081	0.702691	-4.41277	1.02056e-05	0.000108888
1:254524336-254525352	Cluster_6588	30.3843	-2.26238	0.58073	-3.89576	9.78926e-05	0.000743813
1:254867432-254868023	Cluster_6590	24.6808	-1.51027	0.585035	-2.5815	0.00983721	0.0337528
1:254990885-254991107	Cluster_6592	39.4439	1.64893	0.513642	3.21027	0.00132611	0.00660641
1:255038382-255038991	Cluster_6594	20.2857	1.64251	0.659888	2.48907	0.0128078	0.0416202
1:255050871-255051254	Cluster_6597	42.8462	1.97469	0.472749	4.17704	2.95329e-05	0.000269981
1:255169725-255170048	Cluster_6600	32.9648	2.43975	0.566354	4.30781	1.6488e-05	0.000163702
1:255246009-255246371	Cluster_6605	28.331	-3.89807	0.693081	-5.62427	1.8629e-08	4.31753e-07
1:255267451-255267921	Cluster_6606	28.3869	2.07167	0.600584	3.44942	0.000561783	0.00323693
1:255282767-255283597	Cluster_6609	52.8042	1.48015	0.451672	3.27704	0.00104903	0.0054411
1:255299975-255300397	Cluster_6613	24.1507	1.7632	0.60775	2.9012	0.0037174	0.0154157
1:256100719-256100761	Cluster_6621	21.372	2.06654	0.729046	2.83458	0.00458858	0.0182827
1:256424992-256425395	Cluster_6631	42.1808	1.90292	0.468521	4.06156	4.87464e-05	0.000412583
1:256483546-256483997	Cluster_6632	32.8476	-1.19009	0.482009	-2.46902	0.0135483	0.0434985
1:256497449-256497934	Cluster_6635	21.7652	-2.02454	0.60361	-3.35405	0.000796389	0.00433529
1:256566052-256566432	Cluster_6637	104.904	1.93505	0.299274	6.46583	1.00746e-10	3.88991e-09
1:256573716-256573812	Cluster_6638	72.0865	-3.81793	0.441152	-8.65445	4.95294e-18	6.8672e-16
1:256739704-256740318	Cluster_6646	64.7758	-1.19225	0.365966	-3.25781	0.00112275	0.00576064
1:256932391-256932535	Cluster_6651	35.3068	1.21223	0.491804	2.46486	0.0137066	0.0439093
1:256940931-256941396	Cluster_6654	66.5886	1.64019	0.378371	4.33486	1.45853e-05	0.000148023
1:256994935-256995210	Cluster_6655	62.69	2.09817	0.418317	5.01575	5.28274e-07	8.33597e-06
1:257006877-257007584	Cluster_6657	150.52	1.38232	0.27965	4.94304	7.69134e-07	1.1611e-05
1:257127988-257128558	Cluster_6659	64.3391	1.57817	0.369693	4.26887	1.96462e-05	0.000190377
1:257354100-257354449	Cluster_6669	135.502	1.1005	0.268586	4.09737	4.17866e-05	0.000361933
1:257413439-257414290	Cluster_6673	73.416	1.05116	0.346843	3.03065	0.0024403	0.0109393
1:257522202-257522926	Cluster_6678	28.0743	-2.64515	0.59376	-4.45491	8.39282e-06	9.18676e-05
1:257649735-257650091	Cluster_6687	49.5282	1.03399	0.419726	2.46349	0.0137591	0.0440285
1:257650522-257650716	Cluster_6688	19.4424	-1.74379	0.644416	-2.706	0.00680988	0.0251156
1:257689522-257689849	Cluster_6691	71.3299	1.26953	0.356635	3.55975	0.000371213	0.00229314
1:257829516-257829976	Cluster_6692	53.4527	1.00094	0.394988	2.53411	0.0112735	0.0376
1:257839932-257841099	Cluster_6693	247.217	-1.56267	0.230502	-6.77941	1.2067e-11	5.46969e-10
1:257868856-257869923	Cluster_6695	49.5766	2.50003	0.456941	5.47123	4.46923e-08	9.39086e-07
1:258036430-258036598	Cluster_6696	18.8965	2.66708	0.763274	3.49426	0.000475371	0.00282317
1:258232002-258232369	Cluster_6699	55.7744	-1.25031	0.429047	-2.91416	0.0035665	0.0149207
1:258331427-258331607	Cluster_6702	73.6018	-2.91204	0.365962	-7.95724	1.75925e-15	1.62338e-13
1:258442156-258442284	Cluster_6707	28.3687	-1.69242	0.545838	-3.10059	0.00193132	0.00899859
1:258522383-258522839	Cluster_6708	30.7202	1.44171	0.530929	2.71545	0.00661849	0.0245466
1:258526409-258527243	Cluster_6710	33.1119	-2.34535	0.525711	-4.4613	8.14658e-06	8.97088e-05
1:258666324-258666778	Cluster_6712	31.5608	1.56195	0.543624	2.87323	0.00406304	0.016549
1:258841721-258841939	Cluster_6715	27.6751	4.29061	0.782475	5.48338	4.17267e-08	8.85584e-07
1:258842016-258842210	Cluster_6716	30.1807	1.63353	0.547385	2.98424	0.00284282	0.0124005
1:258883057-258883434	Cluster_6720	47.7971	2.24727	0.449693	4.99734	5.81258e-07	9.08194e-06
1:258951123-258951218	Cluster_6725	21.5901	3.14184	0.822365	3.82049	0.000133186	0.000968937
1:259128307-259128796	Cluster_6728	48.8128	-1.03623	0.4066	-2.54853	0.0108177	0.0364072
1:259322568-259322953	Cluster_6736	59.0774	1.17257	0.386502	3.03379	0.00241499	0.010848
1:259335194-259335496	Cluster_6738	49.3579	1.59782	0.424802	3.76132	0.000169017	0.00118684
1:259497260-259497455	Cluster_6742	23.777	2.02146	0.626187	3.2282	0.00124572	0.00627774
1:259504421-259504858	Cluster_6743	79.9404	-1.22428	0.315507	-3.88037	0.0001043	0.000785108
1:259578640-259579242	Cluster_6745	80.6246	1.25499	0.336205	3.73281	0.000189353	0.00130601
1:259649830-259650188	Cluster_6747	72.8714	1.01867	0.401348	2.53811	0.0111454	0.037236
1:260036070-260036677	Cluster_6751	51.6472	-1.21629	0.470023	-2.58773	0.00966107	0.0332544
1:260233046-260233539	Cluster_6753	58.8119	-1.20903	0.370684	-3.26161	0.00110782	0.0056927
1:260835991-260836557	Cluster_6761	71.2765	-1.82884	0.354463	-5.15947	2.47654e-07	4.29755e-06
1:261032480-261032806	Cluster_6766	39.0866	1.7918	0.486595	3.68232	0.000231123	0.00154622
1:261042683-261043056	Cluster_6768	44.2984	-2.94332	0.490201	-6.00431	1.92149e-09	5.72745e-08
1:261083140-261083568	Cluster_6770	39.2698	-1.20945	0.497035	-2.43333	0.0149606	0.0470157
1:261231874-261232535	Cluster_6780	46.7138	1.9793	0.486278	4.07031	4.69501e-05	0.000399449
1:261413905-261414009	Cluster_6786	33.3441	1.31369	0.542915	2.4197	0.0155333	0.0483829
1:261437840-261438319	Cluster_6787	51.8561	-1.65662	0.391515	-4.2313	2.32346e-05	0.000219493
1:261538271-261538595	Cluster_6790	121.261	1.86564	0.285064	6.54464	5.96377e-11	2.41832e-09
1:261760923-261761501	Cluster_6795	30.5625	2.32767	0.569615	4.08638	4.38155e-05	0.000376537
1:261921485-261922128	Cluster_6808	21.051	-1.47548	0.601802	-2.45177	0.0142155	0.0451262
1:262010262-262010641	Cluster_6815	67.0052	1.9713	0.387908	5.08188	3.73717e-07	6.14892e-06
1:262094217-262095126	Cluster_6818	58.409	1.2349	0.3953	3.12396	0.00178434	0.00843543
1:262375160-262375605	Cluster_6825	52.6756	1.03258	0.405692	2.54522	0.0109208	0.0366566
1:262398064-262398291	Cluster_6827	33.7278	-2.03083	0.572607	-3.54664	0.000390173	0.00238903
1:262411777-262412254	Cluster_6830	69.1706	1.20247	0.409268	2.93809	0.0033024	0.0140101
1:262541275-262541918	Cluster_6831	121.173	-1.16826	0.29394	-3.97448	7.0534e-05	0.000563461
1:262900040-262900279	Cluster_6844	21.4752	-1.95339	0.639185	-3.05606	0.00224266	0.010205
1:262973401-262973890	Cluster_6847	61.6359	-1.96727	0.364746	-5.39353	6.90852e-08	1.38032e-06
1:263005014-263005879	Cluster_6853	98.4156	-3.17838	0.359761	-8.83472	1.00353e-18	1.51371e-16
1:263064168-263064649	Cluster_6859	55.854	3.16165	0.464053	6.81313	9.55003e-12	4.40625e-10
1:263067727-263067865	Cluster_6860	50.9825	-4.9335	0.613192	-8.04561	8.58139e-16	8.28051e-14
1:263170474-263171051	Cluster_6864	16.1614	-2.39699	0.727673	-3.29405	0.000987545	0.00517229
1:263255992-263256447	Cluster_6873	33.3872	1.56204	0.558044	2.79913	0.00512401	0.020001
1:263855362-263855866	Cluster_6890	76.2301	1.26747	0.346247	3.6606	0.000251624	0.00165951
1:264087303-264087526	Cluster_6902	20.5769	1.86788	0.70661	2.64344	0.00820694	0.0291879
1:264223153-264223474	Cluster_6904	76.6441	-1.21715	0.326317	-3.72995	0.000191519	0.00131838
1:264383686-264384355	Cluster_6907	85.3358	1.57215	0.323803	4.85528	1.2022e-06	1.72476e-05
1:264689957-264690387	Cluster_6913	43.3647	2.76248	0.491798	5.61711	1.94183e-08	4.49099e-07
1:264937255-264937581	Cluster_6917	16.9621	-2.16676	0.711807	-3.04403	0.00233432	0.0105417
1:265279226-265279657	Cluster_6932	54.8412	1.41394	0.420897	3.35935	0.000781247	0.00427192
1:265303861-265304396	Cluster_6933	37.3488	2.92375	0.589045	4.96355	6.92152e-07	1.05886e-05
1:265340689-265340846	Cluster_6938	244.429	-1.13534	0.21655	-5.24283	1.58134e-07	2.88391e-06
1:265497644-265497930	Cluster_6942	22.0411	1.70693	0.695448	2.45443	0.0141108	0.0448743
1:265739439-265740255	Cluster_6945	53.665	1.16051	0.417185	2.78176	0.00540649	0.0208633
1:265972609-265972752	Cluster_6947	19.7645	-4.82493	0.883465	-5.46138	4.7246e-08	9.85204e-07
1:266247798-266247902	Cluster_6949	21.3048	-3.0327	0.742797	-4.08281	4.44941e-05	0.000381592
1:266251999-266252360	Cluster_6951	19.1498	-2.40049	0.681658	-3.52154	0.000429042	0.00258977
1:266422248-266422774	Cluster_6953	234.974	-1.25361	0.256496	-4.88746	1.02143e-06	1.49432e-05
1:266450257-266450736	Cluster_6954	52.8337	-1.1946	0.400349	-2.98389	0.00284605	0.0124116
1:266451447-266451866	Cluster_6955	73.6369	1.43534	0.353634	4.05882	4.93218e-05	0.000416698
1:266460183-266460630	Cluster_6956	19.8547	-4.22768	0.802772	-5.26635	1.39162e-07	2.59094e-06
1:266473185-266473781	Cluster_6958	111.041	-2.36993	0.288631	-8.21092	2.19507e-16	2.35392e-14
1:266474836-266475672	Cluster_6959	107.113	-1.02469	0.299605	-3.42015	0.000625871	0.0035514
1:266748533-266748720	Cluster_6960	102.928	-1.27703	0.308495	-4.13954	3.47997e-05	0.000310024
1:266911955-266912768	Cluster_6967	49.0803	-1.12964	0.3945	-2.86347	0.00419033	0.0169906
1:266963001-266963429	Cluster_6971	96.3864	1.18217	0.323371	3.65576	0.000256417	0.00168586
1:266963903-266964251	Cluster_6972	66.336	2.92087	0.426278	6.85204	7.2802e-12	3.45479e-10
1:266964568-266964859	Cluster_6973	47.2923	2.67595	0.476068	5.62094	1.89921e-08	4.39612e-07
1:266967034-266967842	Cluster_6975	121.143	1.01875	0.267571	3.80741	0.000140428	0.0010137
1:267137536-267138024	Cluster_6981	63.4016	1.10277	0.434241	2.53954	0.0111	0.0371205
1:267205037-267205439	Cluster_6982	67.9645	-1.24952	0.346766	-3.60336	0.000314125	0.00199295
1:267377592-267377885	Cluster_6987	35.2623	3.75836	0.635098	5.91776	3.26357e-09	9.15149e-08
1:267654699-267655590	Cluster_6991	304.687	-1.43524	0.193491	-7.4176	1.19264e-13	7.90843e-12
1:267812504-267812803	Cluster_6994	49.6039	1.30487	0.429571	3.0376	0.00238468	0.0107303
1:267872588-267873093	Cluster_6996	37.7592	-2.81952	0.513592	-5.48982	4.02352e-08	8.57575e-07
1:267900723-267900936	Cluster_6998	62.4847	1.79778	0.397744	4.51994	6.18571e-06	7.07408e-05
1:267901512-267901792	Cluster_6999	48.5525	1.13575	0.421421	2.69505	0.00703772	0.0257759
1:267902345-267903101	Cluster_7000	53.2226	3.66616	0.576168	6.36301	1.97832e-10	7.20291e-09
1:267979664-267980108	Cluster_7006	109.026	-1.15714	0.297368	-3.89126	9.97235e-05	0.000755542
1:268004859-268005480	Cluster_7009	133.07	1.61696	0.26397	6.12555	9.03725e-10	2.91712e-08
1:268006188-268006476	Cluster_7010	29.788	-3.39721	0.622346	-5.45871	4.79596e-08	9.98946e-07
1:268011206-268012024	Cluster_7012	244.393	1.79245	0.207924	8.62068	6.65601e-18	9.02598e-16
1:268073515-268074386	Cluster_7013	64.2732	2.33492	0.398815	5.85466	4.77989e-09	1.28647e-07
1:268106434-268106919	Cluster_7016	26.9007	-2.96014	0.61535	-4.8105	1.50556e-06	2.10214e-05
1:268108672-268109225	Cluster_7018	89.0689	-1.12883	0.328176	-3.43971	0.000582331	0.0033427
1:268449597-268450224	Cluster_7035	91.0465	1.65131	0.326793	5.05306	4.34786e-07	7.03772e-06
1:268501965-268502764	Cluster_7041	65.4698	-1.14041	0.354936	-3.21299	0.00131361	0.00655732
1:268503668-268504096	Cluster_7042	42.4307	2.78996	0.502834	5.54847	2.88179e-08	6.37231e-07
1:268583502-268584077	Cluster_7047	149.54	3.20945	0.632007	5.07819	3.81054e-07	6.26026e-06
1:268784234-268784871	Cluster_7052	62.2999	-1.05377	0.358843	-2.93656	0.00331874	0.0140663
1:269011827-269012121	Cluster_7056	72.3919	1.97549	0.414312	4.76812	1.8595e-06	2.52526e-05
1:269019831-269020031	Cluster_7057	28.6335	2.14011	0.624191	3.42861	0.000606688	0.00346332
1:269029710-269029925	Cluster_7060	111.103	1.3258	0.31441	4.21678	2.47817e-05	0.000231874
1:269046443-269047299	Cluster_7062	35.9654	-1.63334	0.488284	-3.34506	0.000822637	0.00445521
1:269054745-269055100	Cluster_7064	161.91	1.28861	0.303923	4.2399	2.23615e-05	0.000212341
1:269057953-269058391	Cluster_7066	29.8433	1.57644	0.567199	2.77934	0.00544696	0.0209841
1:269113569-269114067	Cluster_7070	86.2714	1.80117	0.378259	4.76174	1.9193e-06	2.59811e-05
1:269326592-269327046	Cluster_7077	57.0991	-1.15939	0.405622	-2.85829	0.00425932	0.0172195
1:269344127-269344705	Cluster_7081	30.7719	2.74305	0.585319	4.68641	2.78042e-06	3.5643e-05
1:269357177-269357818	Cluster_7083	76.0769	3.57884	0.427712	8.36741	5.88987e-17	6.9109e-15
1:269533364-269533794	Cluster_7088	22.194	1.65914	0.686063	2.41835	0.0155911	0.0485155
1:269551224-269551449	Cluster_7090	25.8678	3.49281	0.716121	4.8774	1.07491e-06	1.56422e-05
1:269564996-269565560	Cluster_7091	61.5162	-1.78667	0.3892	-4.59063	4.41908e-06	5.32316e-05
1:269565765-269566045	Cluster_7092	23.5184	2.80678	0.707263	3.96851	7.2322e-05	0.000575484
1:269689532-269689989	Cluster_7099	31.252	2.0427	0.547056	3.73399	0.000188473	0.00130107
1:269766022-269766305	Cluster_7101	206.444	1.46963	0.223981	6.56143	5.32929e-11	2.17874e-09
1:269826095-269826500	Cluster_7110	22.383	-2.09783	0.598371	-3.5059	0.000455072	0.00271876
1:269826681-269826721	Cluster_7111	23.8767	1.69016	0.626202	2.69906	0.00695347	0.0255423
1:269984460-269985644	Cluster_7115	174.41	1.4144	0.236885	5.97083	2.36044e-09	6.87533e-08
1:269989713-269990684	Cluster_7118	94.1937	1.23236	0.306763	4.0173	5.88695e-05	0.000484157
1:270116225-270116620	Cluster_7120	63.5433	-1.48652	0.366745	-4.05328	5.05034e-05	0.00042516
1:270219250-270220038	Cluster_7127	66.5863	-1.10853	0.347368	-3.19123	0.00141667	0.00698164
1:270327025-270327376	Cluster_7139	47.9647	1.23015	0.420189	2.92763	0.00341561	0.0144047
1:270390714-270390980	Cluster_7144	55.5643	1.06692	0.409844	2.60323	0.00923492	0.0321259
1:270461189-270462000	Cluster_7147	119.145	1.32221	0.279138	4.73677	2.17152e-06	2.87919e-05
1:270510070-270510586	Cluster_7152	66.9391	1.43581	0.394714	3.63759	0.000275204	0.00178902
1:270513020-270513557	Cluster_7154	15.4856	-2.00078	0.720403	-2.77731	0.00548109	0.0210934
1:270727079-270727118	Cluster_7161	27.8118	-1.95418	0.571912	-3.41693	0.000633317	0.00358847
1:270728334-270728815	Cluster_7163	22.1039	-2.51193	0.695476	-3.61182	0.000304059	0.00194121
1:270860350-270860596	Cluster_7167	29.9757	1.38429	0.542243	2.5529	0.010683	0.0360555
1:270958896-270959252	Cluster_7176	23.0608	-1.54456	0.58226	-2.6527	0.00798514	0.0285685
1:270978229-270978445	Cluster_7177	37.6719	-1.38789	0.4557	-3.04563	0.00232192	0.0105021
1:271173478-271174028	Cluster_7185	189.182	-2.12148	0.222016	-9.55557	1.22909e-21	2.7353e-19
1:271430266-271430773	Cluster_7192	133.387	2.40147	0.294971	8.14137	3.90814e-16	4.05627e-14
1:271606475-271606781	Cluster_7195	22.0839	1.95933	0.643901	3.0429	0.00234309	0.0105726
1:271704133-271704842	Cluster_7196	65.7622	-1.43782	0.354898	-4.05136	5.09201e-05	0.000427684
1:271816124-271816357	Cluster_7206	32.0141	2.63035	0.572364	4.5956	4.31512e-06	5.21165e-05
1:271945080-271945588	Cluster_7210	50.3616	1.13976	0.412794	2.76109	0.00576091	0.0219624
1:271950206-271950454	Cluster_7211	60.3689	-1.52641	0.369838	-4.12725	3.67133e-05	0.000324231
1:271971807-271972114	Cluster_7215	26.5655	3.59608	0.721536	4.98392	6.23073e-07	9.66106e-06
1:271972291-271972570	Cluster_7216	34.8556	1.76227	0.503766	3.49819	0.000468426	0.00278524
1:272124290-272124672	Cluster_7223	28.9274	3.23751	0.65726	4.92577	8.40276e-07	1.25675e-05
1:272357690-272358091	Cluster_7233	33.262	1.63761	0.522441	3.13455	0.0017212	0.00819624
1:272364170-272364563	Cluster_7235	39.8802	-1.41587	0.455171	-3.11064	0.00186685	0.00875102
1:272416047-272416314	Cluster_7239	27.1883	1.79462	0.576111	3.11506	0.00183908	0.00864739
1:272674875-272675532	Cluster_7248	96.4347	-1.47737	0.292913	-5.04371	4.56598e-07	7.33884e-06
1:272688430-272689058	Cluster_7250	63.9788	-1.58849	0.362396	-4.38331	1.16891e-05	0.000122643
1:272690251-272690545	Cluster_7251	24.8369	-1.77417	0.571608	-3.10383	0.00191033	0.00891439
1:272765891-272766110	Cluster_7258	19.9647	3.1161	0.775694	4.01717	5.89007e-05	0.000484341
1:272897840-272898659	Cluster_7261	35.9113	-2.04505	0.553941	-3.69182	0.000222655	0.00149668
1:272920025-272920530	Cluster_7263	17.5964	-1.94035	0.747998	-2.59405	0.00948523	0.0327889
1:273053360-273053592	Cluster_7271	85.0351	1.62278	0.362368	4.47827	7.52493e-06	8.36518e-05
1:273056218-273056423	Cluster_7274	51.4277	1.63458	0.435484	3.75348	0.0001744	0.00121825
1:273071586-273071990	Cluster_7276	56.3876	1.03661	0.382367	2.71104	0.00670734	0.0248108
1:273109187-273109596	Cluster_7282	45.2259	-1.13545	0.412474	-2.75279	0.00590897	0.0224102
1:273173196-273173453	Cluster_7286	92.3232	3.18997	0.943819	3.37986	0.000725238	0.00402255
1:273269802-273270348	Cluster_7290	42.3944	-1.25469	0.434653	-2.88664	0.00389374	0.0160021
1:273541034-273541317	Cluster_7303	68.1984	2.96998	0.452079	6.56959	5.04527e-11	2.07654e-09
1:273541434-273542428	Cluster_7304	76.1993	-1.21878	0.364654	-3.34229	0.000830915	0.00449044
1:273657656-273658154	Cluster_7308	52.7523	-1.58585	0.38764	-4.09104	4.29435e-05	0.000370202
1:273668573-273669076	Cluster_7312	75.2816	2.94427	0.401052	7.34137	2.11418e-13	1.33886e-11
1:273683427-273683831	Cluster_7317	47.5269	3.11997	0.503872	6.19199	5.94082e-10	1.98891e-08
1:273741733-273742229	Cluster_7318	51.0445	1.07477	0.406172	2.64611	0.00814243	0.0289847
1:273753859-273754265	Cluster_7321	128.92	2.13414	0.292859	7.28728	3.16266e-13	1.94889e-11
1:273758387-273759145	Cluster_7323	24.8988	-1.73814	0.579074	-3.00158	0.0026858	0.0118483
1:273825323-273825898	Cluster_7330	112.482	1.83987	0.302658	6.07903	1.20912e-09	3.77216e-08
1:273826527-273826959	Cluster_7331	26.2777	4.21163	0.7974	5.2817	1.27987e-07	2.40491e-06
1:273848446-273848760	Cluster_7336	45.4148	1.57839	0.45962	3.43411	0.000594497	0.00340009
1:274220342-274221138	Cluster_7356	114.572	1.75776	0.345418	5.08878	3.60369e-07	5.95965e-06
1:274278105-274278308	Cluster_7364	24.0668	2.03369	0.615514	3.30406	0.000952962	0.00502231
1:274388746-274388953	Cluster_7365	38.9795	1.73221	0.48399	3.57902	0.000344884	0.0021572
1:274400633-274401022	Cluster_7367	22.4981	2.75011	0.685629	4.01107	6.04436e-05	0.000495322
1:274727474-274727918	Cluster_7370	57.4731	1.58299	0.40849	3.87521	0.000106531	0.000799165
1:274770135-274770596	Cluster_7375	283.118	1.0145	0.223619	4.53674	5.71292e-06	6.58551e-05
1:274772238-274772533	Cluster_7377	71.0441	1.73008	0.439597	3.93561	8.29865e-05	0.000647305
1:274885146-274885399	Cluster_7386	18.2105	1.77363	0.693944	2.55587	0.0105923	0.0358153
1:274897025-274897485	Cluster_7387	50.8655	1.21887	0.423105	2.88077	0.00396705	0.0162375
1:275017238-275017728	Cluster_7391	28.2593	-2.43677	0.593342	-4.10685	4.01096e-05	0.000349613
1:275049599-275049924	Cluster_7393	18.3223	-2.46727	0.71373	-3.45687	0.000546485	0.00316453
1:275158504-275159072	Cluster_7396	51.6394	-2.65101	0.45216	-5.86299	4.546e-09	1.2283e-07
1:275185244-275185668	Cluster_7399	565.924	-1.18855	0.142716	-8.32808	8.21671e-17	9.35972e-15
1:275425392-275425502	Cluster_7409	46.9757	-1.51599	0.451338	-3.35889	0.000782572	0.00427656
1:275435128-275435299	Cluster_7413	33.1853	1.99052	0.555247	3.58493	0.000337167	0.00211495
1:275530959-275531393	Cluster_7428	249.657	-1.32369	0.198677	-6.66253	2.69155e-11	1.15905e-09
1:275587106-275588029	Cluster_7429	111.301	-1.70772	0.283606	-6.02143	1.72883e-09	5.20972e-08
1:275611646-275612127	Cluster_7431	25.8522	-2.14669	0.642884	-3.33915	0.000840343	0.00452787
1:275707918-275708191	Cluster_7434	17.4694	3.18596	0.863903	3.68787	0.000226135	0.0015171
1:275726826-275727587	Cluster_7437	109.188	1.13799	0.353581	3.21846	0.00128882	0.0064576
1:275863020-275863198	Cluster_7445	19.5593	1.95839	0.70123	2.7928	0.00522543	0.0203102
1:276048480-276049254	Cluster_7462	76.8135	1.69058	0.364789	4.63441	3.57959e-06	4.42751e-05
1:276051511-276051649	Cluster_7463	47.5682	1.6478	0.438858	3.75474	0.000173523	0.00121274
1:276232764-276233251	Cluster_7470	56.4904	-1.31518	0.383952	-3.42537	0.00061396	0.00349502
1:276297456-276297919	Cluster_7472	35.1161	2.23491	0.518172	4.31308	1.60999e-05	0.00016056
1:276433332-276433496	Cluster_7478	29.8825	-1.89734	0.520825	-3.64296	0.000269524	0.00175772
1:276512196-276512506	Cluster_7481	41.1569	1.55565	0.476886	3.2621	0.00110592	0.00568756
1:276547219-276547947	Cluster_7495	61.2818	-1.47011	0.428922	-3.42745	0.00060927	0.00347481
1:276641748-276642425	Cluster_7497	101.401	1.05157	0.301319	3.48989	0.000483224	0.00286547
1:276672190-276672533	Cluster_7501	21.5325	-1.62434	0.636068	-2.55373	0.0106577	0.0359877
1:276802553-276803005	Cluster_7504	48.5675	-1.33564	0.452066	-2.95453	0.00313148	0.013403
1:276805710-276806019	Cluster_7505	22.5444	4.67053	0.96709	4.82947	1.36899e-06	1.93324e-05
1:276808065-276808232	Cluster_7507	39.2045	2.28451	0.546188	4.18264	2.88139e-05	0.000264509
1:276810836-276811809	Cluster_7508	59.7066	2.67572	0.489415	5.46717	4.57274e-08	9.57172e-07
1:276986430-276987137	Cluster_7511	85.1225	1.12528	0.316787	3.55218	0.000382051	0.00234942
1:277057155-277057353	Cluster_7514	30.4137	1.6107	0.664704	2.42318	0.0153854	0.0480339
1:277060502-277060579	Cluster_7515	56.1365	-1.55595	0.402719	-3.86361	0.000111725	0.000832221
1:277120093-277120536	Cluster_7517	116.37	1.45357	0.325617	4.46406	8.04207e-06	8.86824e-05
1:277217215-277217689	Cluster_7525	82.7132	3.14887	0.396828	7.93511	2.10312e-15	1.92133e-13
1:277348516-277348871	Cluster_7527	26.6006	1.60723	0.590094	2.72368	0.00645582	0.0240702
1:277446505-277446804	Cluster_7532	22.5718	3.90022	0.816426	4.77719	1.77761e-06	2.42907e-05
1:277546797-277547664	Cluster_7535	96.5611	-1.04197	0.28854	-3.61118	0.000304803	0.00194475
1:277644030-277644437	Cluster_7540	24.1315	1.4071	0.581607	2.41934	0.0155488	0.0484236
1:277645431-277645814	Cluster_7542	34.8168	1.72077	0.49999	3.44161	0.000578262	0.00332212
1:277721014-277721275	Cluster_7544	21.639	1.8883	0.698273	2.70424	0.00684611	0.025221
1:277790620-277791106	Cluster_7546	53.2979	2.33079	0.424441	5.49143	3.98681e-08	8.51404e-07
1:277793427-277793824	Cluster_7548	26.7079	-1.75888	0.55423	-3.17356	0.00150583	0.00734064
1:277828276-277829005	Cluster_7554	67.6401	-1.08634	0.372095	-2.91952	0.00350567	0.0147065
1:277894665-277894885	Cluster_7555	28.3877	1.65127	0.5993	2.75533	0.00586325	0.0222721
1:278097642-278097981	Cluster_7570	17.1092	-1.80184	0.698029	-2.58133	0.00984212	0.0337654
1:278138964-278139584	Cluster_7578	25.5041	2.26023	0.604255	3.74052	0.000183643	0.00127309
1:278159870-278160746	Cluster_7582	62.0548	1.33393	0.386994	3.44688	0.00056709	0.00326374
1:278185920-278186346	Cluster_7586	42.3408	-1.2516	0.457286	-2.73702	0.00619981	0.0232753
1:278513491-278513864	Cluster_7595	15.0298	-3.2215	0.8663	-3.71869	0.000200262	0.00136997
1:278672099-278672794	Cluster_7610	36.787	-1.31868	0.468981	-2.81181	0.00492642	0.0193686
1:278674046-278674493	Cluster_7611	18.8386	-2.70373	0.753766	-3.58696	0.000334552	0.00210239
1:278703356-278704524	Cluster_7614	369.228	1.11358	0.192759	5.77703	7.6033e-09	1.94438e-07
1:278723929-278725062	Cluster_7618	63.5505	1.58001	0.416327	3.79511	0.000147576	0.0010571
1:278798164-278798469	Cluster_7620	24.2128	1.69824	0.610184	2.78316	0.0053832	0.0207881
1:278804141-278804803	Cluster_7621	48.3406	2.10598	0.503765	4.18047	2.90905e-05	0.000266652
1:278819684-278820237	Cluster_7622	33.938	3.63935	0.663908	5.4817	4.21248e-08	8.92652e-07
1:279076805-279077295	Cluster_7625	691.819	-1.86185	0.163933	-11.3574	6.81529e-30	3.74193e-27
1:279087267-279087753	Cluster_7626	21.2051	5.53548	1.1877	4.66065	3.15207e-06	3.97667e-05
1:279121052-279121428	Cluster_7627	69.158	1.60257	0.360493	4.4455	8.76857e-06	9.53721e-05
1:279274684-279274901	Cluster_7629	67.3329	1.53469	0.378081	4.05915	4.9252e-05	0.00041622
1:279347325-279348216	Cluster_7640	133.352	1.28824	0.281161	4.58185	4.60889e-06	5.49753e-05
1:279352755-279353176	Cluster_7641	45.6629	1.89642	0.457772	4.14271	3.43223e-05	0.00030647
1:279372135-279372650	Cluster_7642	109.184	-1.07634	0.307311	-3.50244	0.000461022	0.00274806
1:279374236-279374513	Cluster_7644	179.806	1.61003	0.262498	6.1335	8.59651e-10	2.7912e-08
1:279577729-279578083	Cluster_7647	48.1007	-1.50615	0.422835	-3.56203	0.000368005	0.00227805
1:279583836-279584279	Cluster_7649	38.7502	2.78223	0.596839	4.6616	3.13754e-06	3.9638e-05
1:279599463-279599833	Cluster_7652	20.7496	1.7444	0.682735	2.55502	0.0106181	0.0358895
1:279610611-279611115	Cluster_7656	42.0218	2.05965	0.566363	3.63662	0.000276235	0.0017936
1:279698888-279699206	Cluster_7657	39.9044	1.65044	0.469145	3.51797	0.000434862	0.00261943
1:279831228-279832117	Cluster_7666	30.3051	1.49678	0.534952	2.79797	0.0051425	0.0200603
1:279839117-279839278	Cluster_7670	17.8425	2.11145	0.727916	2.90067	0.00372362	0.0154333
1:279846806-279847231	Cluster_7671	267.956	-1.70091	0.189118	-8.99392	2.38555e-19	3.81862e-17
1:279927461-279927929	Cluster_7679	82.1915	-1.206	0.336157	-3.58762	0.000333705	0.00209754
1:279946236-279946498	Cluster_7682	22.7876	2.07844	0.659605	3.15104	0.00162691	0.00783694
1:279981818-279982239	Cluster_7684	73.259	4.98732	0.575216	8.67034	4.30818e-18	6.01884e-16
1:280123160-280123397	Cluster_7685	23.6706	1.78608	0.635961	2.80846	0.00497784	0.0195248
1:280280740-280281063	Cluster_7686	32.6582	1.36525	0.504733	2.7049	0.00683254	0.0251857
1:280284958-280285498	Cluster_7687	24.0748	1.49241	0.611826	2.43927	0.0147171	0.0464018
1:280371399-280372177	Cluster_7690	51.5131	1.2437	0.399195	3.11552	0.0018362	0.00863749
1:280476542-280477122	Cluster_7691	72.009	1.14615	0.35329	3.24422	0.00117773	0.00599233
1:280542165-280542650	Cluster_7693	30.4043	1.33707	0.514594	2.5983	0.00936862	0.0324902
1:280585158-280585845	Cluster_7695	97.1298	-1.21777	0.297438	-4.09419	4.23647e-05	0.000366074
1:280777598-280777921	Cluster_7699	34.5993	1.50302	0.512732	2.9314	0.00337434	0.014258
1:280780343-280780687	Cluster_7700	24.047	1.61726	0.627791	2.57612	0.00999162	0.0341801
1:281085083-281086069	Cluster_7712	92.4525	2.94565	0.428771	6.86998	6.42098e-12	3.08437e-10
1:281131547-281132815	Cluster_7715	123.322	1.32335	0.279763	4.73025	2.24244e-06	2.96178e-05
1:281221651-281222399	Cluster_7718	75.1363	-1.25698	0.34567	-3.63637	0.000276511	0.00179475
1:281222610-281222656	Cluster_7719	80.8811	-1.03188	0.381906	-2.70192	0.00689408	0.0253641
1:281450400-281450549	Cluster_7739	16.0497	-1.6635	0.687091	-2.42107	0.0154747	0.0482421
1:281630884-281631375	Cluster_7746	71.1068	1.48541	0.356649	4.16491	3.11471e-05	0.000282293
1:281960627-281961003	Cluster_7753	54.0386	1.94447	0.415994	4.67428	2.94987e-06	3.75348e-05
1:282002535-282003187	Cluster_7755	46.4936	1.38524	0.487643	2.84068	0.00450173	0.0180099
1:282017336-282017497	Cluster_7756	35.9119	1.22802	0.477381	2.57242	0.010099	0.0344892
1:282123935-282124323	Cluster_7760	216.451	-1.09142	0.242301	-4.50437	6.65697e-06	7.52989e-05
1:282160343-282160678	Cluster_7761	14.5777	-3.2914	0.866735	-3.79746	0.000146184	0.00104836
1:282162299-282162816	Cluster_7762	130.143	1.15486	0.293138	3.93964	8.16027e-05	0.000638233
1:282163876-282164392	Cluster_7763	25.9837	-2.10121	0.620269	-3.38758	0.000705122	0.00392841
1:282239331-282239909	Cluster_7766	41.3332	1.1359	0.472126	2.40593	0.0161313	0.0498389
1:282305261-282305998	Cluster_7767	64.8647	2.30623	0.423348	5.4476	5.10547e-08	1.05422e-06
1:282498376-282498492	Cluster_7781	52.6677	-1.30373	0.396158	-3.29094	0.00099852	0.00521883
1:282498625-282498783	Cluster_7782	193.126	-1.61555	0.235948	-6.84707	7.53785e-12	3.54945e-10
1:282509245-282509575	Cluster_7783	141.275	2.05737	0.274712	7.48918	6.93052e-14	4.76246e-12
1:282572663-282572740	Cluster_7785	16.6673	-2.71264	0.727277	-3.72985	0.000191593	0.00131872
1:282590082-282590213	Cluster_7786	178.563	-1.52788	0.241429	-6.32846	2.47623e-10	8.83415e-09
1:282597583-282598252	Cluster_7787	159.31	1.46271	0.314785	4.6467	3.37286e-06	4.20917e-05
1:282721651-282722520	Cluster_7792	131.679	-1.04567	0.312976	-3.34105	0.000834628	0.00450504
1:282945814-282946363	Cluster_7802	155.353	1.26059	0.253204	4.97854	6.40668e-07	9.90313e-06
1:283038983-283039561	Cluster_7806	18.7218	-1.88684	0.645505	-2.92305	0.00346626	0.0145696
1:283055694-283056335	Cluster_7808	34.7652	-2.17561	0.499557	-4.35509	1.33013e-05	0.000137096
1:283057343-283057792	Cluster_7809	88.3881	3.24323	0.41058	7.89915	2.80817e-15	2.48281e-13
1:283067046-283067306	Cluster_7811	60.6807	1.16464	0.372583	3.12586	0.00177283	0.00839574
1:283073263-283073859	Cluster_7813	38.4541	-1.51577	0.556605	-2.72325	0.00646432	0.024092
1:283079202-283079661	Cluster_7816	70.3299	-1.3808	0.356434	-3.87391	0.000107102	0.000802791
1:283123879-283124061	Cluster_7818	72.008	-1.65673	0.439137	-3.77269	0.000161498	0.00114242
1:283230433-283231133	Cluster_7828	134.18	2.13292	0.285488	7.47115	7.94998e-14	5.38881e-12
1:283603797-283604308	Cluster_7829	69.007	1.14808	0.361216	3.17838	0.00148099	0.0072414
1:283767756-283768419	Cluster_7830	71.0539	1.34107	0.343511	3.90401	9.46137e-05	0.000723404
1:283789929-283790083	Cluster_7831	17.5964	-2.34736	0.725745	-3.23441	0.00121893	0.00616768
1:283985683-283986291	Cluster_7838	43.5831	1.15478	0.465283	2.48188	0.0130691	0.0422865
1:284050366-284050825	Cluster_7840	936.295	-2.11711	0.13899	-15.2322	2.16264e-52	8.4814e-49
1:284054648-284054705	Cluster_7841	57.0352	2.29824	0.50124	4.58512	4.5373e-06	5.42628e-05
1:284236472-284236902	Cluster_7845	46.7768	1.88147	0.486589	3.86664	0.000110344	0.000823378
1:284486439-284486730	Cluster_7850	20.8622	2.43852	0.712052	3.42463	0.00061563	0.00350271
1:284762426-284763246	Cluster_7853	40.8141	-1.80957	0.46207	-3.91622	8.99496e-05	0.000693246
1:284986400-284987040	Cluster_7856	46.825	-1.25431	0.414232	-3.02803	0.00246153	0.0110183
1:284988521-284988658	Cluster_7857	14.6916	-2.80226	0.782754	-3.58001	0.000343587	0.0021508
1:284989889-284990293	Cluster_7859	47.4186	3.60605	0.563703	6.39708	1.58376e-10	5.86751e-09
1:285591725-285592189	Cluster_7872	89.4892	-1.27015	0.30197	-4.20621	2.59692e-05	0.000241218
1:285696412-285696560	Cluster_7876	31.3547	2.30261	0.550248	4.18468	2.85569e-05	0.000262545
1:285710893-285711023	Cluster_7878	28.4348	-2.11204	0.615605	-3.43084	0.000601716	0.00343708
1:285785650-285785750	Cluster_7880	19.6034	1.69668	0.66731	2.54257	0.0110041	0.0368874
1:285812840-285813362	Cluster_7882	23.747	1.60191	0.618509	2.58995	0.00959893	0.0330945
1:286054495-286054672	Cluster_7885	26.7905	1.65007	0.671162	2.45853	0.0139506	0.044486
1:286077070-286077424	Cluster_7888	56.5394	1.25811	0.389288	3.23182	0.00123005	0.0062142
1:286168890-286169806	Cluster_7890	61.4363	-1.15728	0.374847	-3.08734	0.00201954	0.00934854
1:286205843-286206688	Cluster_7893	62.3263	-1.09633	0.358651	-3.05682	0.00223697	0.0101871
1:286260043-286260302	Cluster_7898	37.7889	1.88673	0.521195	3.62	0.000294607	0.0018902
1:286351384-286351633	Cluster_7904	25.5977	2.56663	0.669946	3.8311	0.000127572	0.000933788
1:286415248-286415746	Cluster_7908	16.9181	-1.94587	0.700872	-2.77635	0.00549731	0.0211427
1:286421151-286421571	Cluster_7911	59.5573	2.36208	0.420308	5.61988	1.91088e-08	4.42128e-07
1:286635749-286636197	Cluster_7917	77.1722	1.46813	0.355851	4.12568	3.69635e-05	0.000326073
1:286639997-286640262	Cluster_7918	31.872	2.23482	0.568695	3.92973	8.50414e-05	0.000660892
1:286640584-286640870	Cluster_7919	30.4092	2.51098	0.59634	4.21065	2.54638e-05	0.000237205
1:286743266-286743546	Cluster_7920	77.2886	-1.84355	0.345497	-5.33593	9.50584e-08	1.83001e-06
1:286745227-286745655	Cluster_7921	96.0674	1.52953	0.31451	4.86322	1.15494e-06	1.66566e-05
1:286891971-286892539	Cluster_7924	64.8817	-1.5791	0.359808	-4.38872	1.14021e-05	0.000119975
1:286975375-286975629	Cluster_7928	19.6904	3.09362	0.777233	3.9803	6.88294e-05	0.00055153
1:287021504-287021755	Cluster_7929	34.4085	-1.37255	0.488601	-2.80914	0.00496742	0.0194937
1:287025335-287025699	Cluster_7930	28.7696	-1.57161	0.525517	-2.9906	0.00278429	0.0122053
1:287352498-287352611	Cluster_7937	33.9069	-1.50588	0.511178	-2.9459	0.00322013	0.0137225
1:287593122-287593892	Cluster_7942	62.074	1.82229	0.459583	3.9651	7.33665e-05	0.000582493
1:287815509-287815796	Cluster_7947	33.0851	1.75988	0.563639	3.12236	0.0017941	0.00847139
1:288427583-288428039	Cluster_7957	41.4388	-1.49287	0.455893	-3.27461	0.0010581	0.00547805
1:288521927-288522140	Cluster_7963	25.903	-1.43065	0.551823	-2.59259	0.00952559	0.0329036
1:288632639-288633179	Cluster_7972	26.7538	-2.13896	0.575544	-3.71641	0.000202076	0.00138049
1:288862620-288863068	Cluster_7977	14.4386	-3.3019	0.830038	-3.97801	6.94938e-05	0.000556285
1:289356575-289356807	Cluster_7982	22.6436	-1.58571	0.603653	-2.62685	0.00861784	0.0303679
1:289597003-289597076	Cluster_7983	44.5339	-3.47312	0.570665	-6.08609	1.15699e-09	3.62999e-08
1:289633897-289634020	Cluster_7984	24.6059	1.44056	0.583414	2.46918	0.0135422	0.0434866
1:289634951-289635225	Cluster_7985	33.2738	2.18462	0.532204	4.10485	4.0457e-05	0.000351916
1:289688868-289689596	Cluster_7987	47.1959	1.82064	0.458617	3.96984	7.19198e-05	0.000572782
1:289946195-289946491	Cluster_7990	65.7092	-2.57594	0.379849	-6.78147	1.18956e-11	5.40669e-10
1:289957746-289958034	Cluster_7992	32.6518	-2.83234	0.538512	-5.25957	1.44396e-07	2.67389e-06
1:290340241-290340825	Cluster_8009	55.4022	-1.36897	0.378045	-3.62119	0.000293256	0.00188407
1:290354907-290355715	Cluster_8010	130.64	2.63856	0.313189	8.42482	3.6131e-17	4.42807e-15
1:290472239-290472707	Cluster_8019	125.659	-1.74744	0.27098	-6.44857	1.12908e-10	4.32118e-09
1:290512729-290513514	Cluster_8021	80.9555	1.391	0.362264	3.83973	0.000123169	0.000906027
1:290526912-290527625	Cluster_8023	63.6468	1.03094	0.391401	2.63398	0.00843895	0.0298429
1:290529523-290529952	Cluster_8024	34.043	1.76131	0.565134	3.11662	0.00182934	0.00861259
1:290659262-290659475	Cluster_8026	62.7759	1.79257	0.397969	4.50429	6.65937e-06	7.53106e-05
1:290721311-290721513	Cluster_8030	19.5692	-2.72786	0.682353	-3.99772	6.39546e-05	0.00051768
1:290780364-290780670	Cluster_8032	36.4253	-1.22801	0.483031	-2.54231	0.0110124	0.0369107
1:290794742-290795330	Cluster_8033	42.8091	-1.16929	0.477134	-2.45066	0.0142595	0.0452345
1:290948983-290949869	Cluster_8036	94.6546	1.09626	0.320245	3.4232	0.000618882	0.00351757
1:291055158-291055251	Cluster_8039	154.139	-1.42219	0.257262	-5.52819	3.23553e-08	7.0691e-07
1:291060651-291060949	Cluster_8041	22.9292	2.44123	0.749292	3.25804	0.00112184	0.00575705
1:291351059-291351580	Cluster_8048	81.8013	-2.19305	0.343816	-6.37856	1.78763e-10	6.55208e-09
1:291518266-291518291	Cluster_8053	17.1351	2.16417	0.787912	2.74672	0.00601948	0.0227476
1:291673229-291673806	Cluster_8076	72.4108	2.5786	0.409363	6.29907	2.99443e-10	1.05526e-08
1:291674618-291674916	Cluster_8078	121.231	2.77692	0.342214	8.11457	4.87514e-16	4.92039e-14
1:291686029-291686776	Cluster_8080	55.3956	-1.42319	0.386474	-3.68251	0.000230947	0.00154523
1:291823111-291823495	Cluster_8084	23.2046	-2.21244	0.66618	-3.32109	0.000896676	0.00477378
1:292036897-292037008	Cluster_8088	52.2616	-1.66515	0.468109	-3.55718	0.000374854	0.00231199
1:292137599-292138005	Cluster_8089	36.5596	1.56992	0.597701	2.62659	0.00862452	0.0303876
1:292387572-292387845	Cluster_8097	20.1754	-2.31319	0.668567	-3.45992	0.000540328	0.00313801
1:292464526-292465165	Cluster_8100	79.4916	-1.25281	0.327665	-3.82346	0.000131593	0.000958367
1:292519785-292520427	Cluster_8103	28.7698	-1.3801	0.562694	-2.45266	0.0141804	0.0450456
1:292635110-292635165	Cluster_8106	24.4744	-3.29229	0.662357	-4.97057	6.67561e-07	1.02725e-05
1:292762817-292763251	Cluster_8110	32.6608	3.46654	0.640679	5.41073	6.27683e-08	1.26786e-06
1:292916207-292916772	Cluster_8114	47.0171	1.35735	0.429849	3.15774	0.00158996	0.00769065
1:292923030-292923472	Cluster_8118	28.4906	1.8845	0.563026	3.34709	0.000816644	0.00442836
1:292994441-292994632	Cluster_8119	25.4868	-1.86789	0.562274	-3.32203	0.000893654	0.00476185
1:292997546-292997902	Cluster_8120	18.5257	-2.06903	0.684378	-3.02323	0.00250094	0.0111565
1:293004431-293005099	Cluster_8121	15.8323	-2.23493	0.725559	-3.08028	0.00206804	0.00953525
1:293408564-293409492	Cluster_8137	58.3716	-1.21997	0.3801	-3.20959	0.00132922	0.0066172
1:293434739-293435276	Cluster_8140	65.1702	2.62519	0.461458	5.6889	1.27862e-08	3.07501e-07
1:293625723-293625852	Cluster_8141	90.2978	2.27541	0.33418	6.80895	9.83136e-12	4.52086e-10
1:293735994-293736416	Cluster_8142	37.4089	-1.7401	0.519097	-3.35217	0.000801811	0.00436091
1:294062332-294062383	Cluster_8151	32.6306	-1.64027	0.507731	-3.23059	0.00123534	0.00623771
1:294745365-294745987	Cluster_8164	57.0151	2.36515	0.433586	5.45486	4.90113e-08	1.01815e-06
1:294896768-294897454	Cluster_8167	49.6248	-1.26577	0.42351	-2.98876	0.00280108	0.0122652
[truncated: 12,657 more rows]
