# Supplementary material for: Locus-specific paramutation in Zea mays is maintained by a PICKLE-like chromodomain helicase DNA-binding 3 protein controlling development and male gametophyte function
Source: PLoS Genet. 2020 Dec 15;16(12):e1009243. doi: 10.1371/journal.pgen.1009243 (PMC7837471; doi:10.1371/journal.pgen.1009243)
Supplement: S7 Table — (XLSX) [file pgen.1009243.s015.xlsx]

## Sheet: Pl1-Rh cluster characteristics
#Locus	Name	Length	Reads	RPM	UniqueReads	FracTop	Strand	MajorRNA	MajorRNAReads	Complexity	DicerCall	MIRNA	PhaseScore	Short	Long	20	21	22	23	24
L19494:6919-7587	Cluster_1	669	347	178866	347	0.565	.	AUAUUCAAACAGUCGUUGUAGCCU	13	0.372	24	N0	8.5	1	7	1	8	0	37	293
L19494:7687-7939	Cluster_2	253	277	142784	277	0.256	.	AACGUUGUUGGAGAGCAUAGAGGA	24	0.249	24	N0	5.3	0	4	0	7	28	24	214
L19494:8047-8203	Cluster_3	157	125	64433	125	0.728	.	AAAGGAGACUAUAAAUGACAGAUA	19	0.264	24	N0	3.3	0	1	0	0	2	14	108
L19494:12078-12402	Cluster_4	325	177	91237.1	177	0.684	.	AAUUAUUUUCGGCGGUAUGUUCGU	25	0.339	24	N0	7.3	0	23	4	2	3	24	121
L19494:13644-13796	Cluster_5	153	161	82989.7	161	0.516	.	AUGCGCGUGUAGUAGGAAAUAUAU	10	0.317	24	N0	4.8	0	4	0	0	1	18	138
L19494:13880-14455	Cluster_6	576	188	96907.2	188	0.489	.	AUAGGAUCUUAAGUAGUCAUGCAG	7	0.431	24	N0	6.1	0	12	0	5	2	10	159
L19494:14761-15499	Cluster_7	739	331	170619	331	0.489	.	ACAUAAAUAUCUGCAGCAUAUAGC	20	0.272	24	N0	6.2	2	2	2	1	8	35	281
