# Supplementary material for: Locus-specific paramutation in Zea mays is maintained by a PICKLE-like chromodomain helicase DNA-binding 3 protein controlling development and male gametophyte function
Source: PLoS Genet. 2020 Dec 15;16(12):e1009243. doi: 10.1371/journal.pgen.1009243 (PMC7837471; doi:10.1371/journal.pgen.1009243)
Supplement: S1 File — (XLSX) [file pgen.1009243.s020.xlsx]

## Sheet: Fig 3A and 3B
Progeny	Phenotype	Plant height (cm)	Days to flowering
013110	Non-mutant	190.5	90
013110	Non-mutant	220.98	74
013110	Non-mutant	210.82	91
013110	Non-mutant	187.96	79
013110	Non-mutant	200.66	78
013110	Non-mutant	220.98	89
013110	Non-mutant	195.58	81
013110	Non-mutant	236.22	83
013110	Non-mutant	215.9	77
013110	Non-mutant	203.2	73
013110	Non-mutant	198.12	78
013110	Non-mutant	198.12	89
013110	Non-mutant	228.6	90
013110	Non-mutant	190.5	82
013110	Non-mutant	218.44	82
013110	Non-mutant	228.6	75
013110	Non-mutant	203.2	82
013110	Non-mutant	213.36	76
013110	Non-mutant	177.8	84
013110	Non-mutant	203.2	79
013110	Non-mutant	213.36	94
013110	Non-mutant	228.6
013110	Non-mutant	220.98	82
013110	Non-mutant	190.5	90
013110	Non-mutant	198.12	83
013110	Non-mutant	195.58	79
013110	Non-mutant	208.28	77
013110	Non-mutant	190.5	82
013110	Non-mutant	185.42	84
013110	Non-mutant	213.36	82
013110	Non-mutant	198.12	82
013110	Non-mutant	170.18	89
013110	Non-mutant	203.2	97
013110	Non-mutant	223.52	89
013110	Non-mutant	238.76	90
013110	Non-mutant	246.38	89
013110	Non-mutant	228.6	81
013110	Non-mutant	218.44	82
013110	Non-mutant	215.9	79
013110	Non-mutant	228.6	77
013110	Non-mutant	228.6	82
013110	Non-mutant	213.36	79
013110	Non-mutant	238.76	73
013110	Non-mutant	203.2	76
013110	Non-mutant	190.5	89
013110	Non-mutant	259.08	78
013110	Non-mutant	210.82	84
013110	Non-mutant	203.2	83
013110	Non-mutant	243.84	81
013110	Non-mutant	220.98	81
013110	Non-mutant	243.84	75
013110	Non-mutant	180.34	77
013110	Non-mutant	223.52	81
013110	Non-mutant	231.14	75
013110	mutant (rmr12-1)	142.24
013110	mutant (rmr12-1)	124.46
013110	mutant (rmr12-1)	144.78	98
013110	mutant (rmr12-1)	134.62
013110	mutant (rmr12-1)	99.06	106
013110	mutant (rmr12-1)	66.04
013110	mutant (rmr12-1)	101.6	98
013110	mutant (rmr12-1)	119.38	100
013115	Non-mutant	264	73
013115	Non-mutant	246	73
013115	Non-mutant	213	74
013115	Non-mutant	251	84
013115	Non-mutant	221	81
013115	Non-mutant	244	78
013115	Non-mutant	221	73
013115	Non-mutant	239	75
013115	Non-mutant	213	72
013115	Non-mutant	213	78
013115	Non-mutant	241	76
013115	Non-mutant	244	74
013115	Non-mutant	198	73
013115	Non-mutant	246	72
013115	Non-mutant	239	75
013115	Non-mutant	251	81
013115	Non-mutant	218	72
013115	Non-mutant	206	72
013115	Non-mutant	213	70
013115	Non-mutant	221	75
013115	Non-mutant	244	72
013115	Non-mutant	201	71
013115	Non-mutant	221	73
013115	Non-mutant	213	73
013115	Non-mutant	213	72
013115	Non-mutant	244	75
013115	Non-mutant	224	70
013115	Non-mutant	254	73
013115	Non-mutant	218	72
013115	Non-mutant	231	77
013115	Non-mutant	229	75
013115	Non-mutant	213	72
013115	Non-mutant	236	75
013115	Non-mutant	218	71
013115	Non-mutant	241	75
013115	Non-mutant	206	73
013115	Non-mutant	229	78
013115	Non-mutant	216	81
013115	Non-mutant	234	78
013115	Non-mutant	244	83
013115	Non-mutant	216	78
013115	Non-mutant	218	72
013115	Non-mutant	201	71
013115	Non-mutant	229	72
013115	Non-mutant	213	72
013115	Non-mutant	213	69
013115	Non-mutant	239	83
013115	Non-mutant	241	73
013115	Non-mutant	206	71
013115	Non-mutant	213	73
013115	mutant (rmr12-2)	142	107
013115	mutant (rmr12-2)	208	99
013115	mutant (rmr12-2)	168
013115	mutant (rmr12-2)	150	106
013115	mutant (rmr12-2)	157	100
013115	mutant (rmr12-2)	157	106
013115	mutant (rmr12-2)	147
013115	mutant (rmr12-2)	168	97
013115	mutant (rmr12-2)	173
091133	Non-mutant	165	63
091133	Non-mutant	200	72
091133	Non-mutant	184	63
091133	Non-mutant	209	72
091133	Non-mutant	173	71
091133	Non-mutant	210	66
091133	Non-mutant	169	66
091133	Non-mutant	192	63
091133	Non-mutant	203	67
091133	Non-mutant	189	63
091133	Non-mutant	207	71
091133	Non-mutant	185	69
091133	Non-mutant	190	75
091133	Non-mutant	208	63
091133	Non-mutant	178	70
091133	Non-mutant	161	74
091133	Non-mutant	212	73
091133	Non-mutant	177	64
091133	Non-mutant	160	66
091133	Non-mutant	161	74
091133	Non-mutant	189	67
091133	Non-mutant	193	67
091133	Non-mutant	191	62
091133	Non-mutant	174	61
091133	Non-mutant	110	66
091133	Non-mutant	184	63
091133	Non-mutant	171	63
091133	Non-mutant	164	62
091133	Non-mutant	193	65
091133	Non-mutant	185	74
091133	Non-mutant	180	63
091133	Non-mutant	196	75
091133	Non-mutant	182	76
091133	Non-mutant	191	73
091133	Non-mutant	207	77
091133	Non-mutant	178	79
091133	Non-mutant	160	66
091133	Non-mutant	195	78
091133	Non-mutant	168	65
091133	Non-mutant	173	62
091133	Non-mutant	205	72
091133	Non-mutant	209	72
091133	Non-mutant	165	66
091133	Non-mutant	186	73
091133	Non-mutant	179	72
091133	Non-mutant	166	65
091133	Non-mutant	161	62
091133	Non-mutant	180	74
091133	Non-mutant	165	66
091133	Non-mutant	164	68
091133	Non-mutant	175	79
091133	Non-mutant	153	63
091133	Non-mutant	190	63
091133	Non-mutant	170	63
091133	Non-mutant	173	60
091133	Non-mutant	174	65
091133	Non-mutant	171	62
091133	Non-mutant	173	60
091133	Non-mutant	184	60
091133	Non-mutant	193	76
091133	Non-mutant	195	63
091133	Non-mutant	173	71
091133	Non-mutant	185	59
091133	Non-mutant	196	63
091133	Non-mutant	170	60
091133	Non-mutant	185	62
091133	Non-mutant	172	66
091133	Non-mutant	200	80
091133	Non-mutant	178	59
091133	Non-mutant	168	60
091133	Non-mutant	182	60
091133	Non-mutant	207	72
091133	Non-mutant	213	62
091133	Non-mutant	198	63
091133	Non-mutant	186	66
091133	Non-mutant	211	72
091133	Non-mutant	181	62
091133	Non-mutant	194	62
091133	Non-mutant	201	61
091133	Non-mutant	165	61
091133	Non-mutant	173	60
091133	Non-mutant	189	61
091133	Non-mutant	195	68
091133	Non-mutant	182	67
091133	Non-mutant	177	60
091133	Non-mutant	169	60
091133	Non-mutant	190	59
091133	Non-mutant	195	59
091133	Non-mutant	200	63
091133	Non-mutant	215	62
091133	Non-mutant	197	63
091133	Non-mutant	181	61
091133	Non-mutant	178	61
091133	Non-mutant	190	59
091133	Non-mutant	227	82
091133	Non-mutant	203	72
091133	Non-mutant	188	60
091133	Non-mutant	182	61
091133	mutant (rmr12-3)	95	98
091133	mutant (rmr12-3)	107	94
091133	mutant (rmr12-3)	88	93
091133	mutant (rmr12-3)	96	95
091133	mutant (rmr12-3)	110	92
091133	mutant (rmr12-3)	102	83
091133	mutant (rmr12-3)	118	83
091133	mutant (rmr12-3)	101	89
091133	mutant (rmr12-3)	109	97
091133	mutant (rmr12-3)	96	99
091133	mutant (rmr12-3)	100	88
091133	mutant (rmr12-3)	118	83
091133	mutant (rmr12-3)	102	83
091133	mutant (rmr12-3)	85	86
091133	mutant (rmr12-3)	110	86

## Sheet: Fig 3C
Phenotype	Internode #	length (cm)
Non-mutant	1	11.5
Non-mutant	1	11.5
Non-mutant	1	14.5
Non-mutant	1	14
Non-mutant	1	12.5
Non-mutant	1	12.5
Non-mutant	1	11.5
Non-mutant	1	5
Non-mutant	1	7
Non-mutant	1	6.5
Non-mutant	1	9.5
Non-mutant	1	5
Non-mutant	2	17.5
Non-mutant	2	17
Non-mutant	2	18
Non-mutant	2	15.5
Non-mutant	2	16
Non-mutant	2	16.5
Non-mutant	2	15
Non-mutant	2	10
Non-mutant	2	11
Non-mutant	2	10.5
Non-mutant	2	14
Non-mutant	2	7
Non-mutant	3	17
Non-mutant	3	19
Non-mutant	3	17
Non-mutant	3	16.5
Non-mutant	3	16.5
Non-mutant	3	16
Non-mutant	3	15.5
Non-mutant	3	13
Non-mutant	3	16.5
Non-mutant	3	14
Non-mutant	3	16.5
Non-mutant	3	8
Non-mutant	4	16
Non-mutant	4	17.5
Non-mutant	4	16.5
Non-mutant	4	14.5
Non-mutant	4	15
Non-mutant	4	15.5
Non-mutant	4	14.5
Non-mutant	4	14
Non-mutant	4	16.5
Non-mutant	4	15.5
Non-mutant	4	16
Non-mutant	4	12
Non-mutant	5	11.5
Non-mutant	5	16
Non-mutant	5	13.5
Non-mutant	5	10.5
Non-mutant	5	12.5
Non-mutant	5	13.5
Non-mutant	5	13
Non-mutant	5	15
Non-mutant	5	15
Non-mutant	5	15.5
Non-mutant	5	15
Non-mutant	5	16
Non-mutant	6	14.5
Non-mutant	6	15
Non-mutant	6	14.5
Non-mutant	6	14.5
Non-mutant	6	14
Non-mutant	6	15.5
Non-mutant	6	15
Non-mutant	6	13.5
Non-mutant	6	13
Non-mutant	6	15.5
Non-mutant	6	15
Non-mutant	6	16.5
Non-mutant	7	14
Non-mutant	7	14.5
Non-mutant	7	13.8
Non-mutant	7	8.5
Non-mutant	7	12.5
Non-mutant	7	12.5
Non-mutant	7	11.5
Non-mutant	7	11.5
Non-mutant	7	14.5
Non-mutant	7	13.5
Non-mutant	7	12.5
Non-mutant	7	14
Non-mutant	8	13.5
Non-mutant	8	13.5
Non-mutant	8	13.5
Non-mutant	8	12.5
Non-mutant	8	11.5
Non-mutant	8	12.5
Non-mutant	8	12
Non-mutant	8	14
Non-mutant	8	14
Non-mutant	8	12
Non-mutant	8	13.5
Non-mutant	8	14.5
Non-mutant	9	13
Non-mutant	9	13.5
Non-mutant	9	12
Non-mutant	9	13.5
Non-mutant	9	10.5
Non-mutant	9	12.5
Non-mutant	9	12.5
Non-mutant	9	12
Non-mutant	9	12
Non-mutant	9	14
Non-mutant	9	13.5
Non-mutant	9	14.5
Non-mutant	10	13.3
Non-mutant	10	13
Non-mutant	10	11.8
Non-mutant	10	13
Non-mutant	10	10
Non-mutant	10	12
Non-mutant	10	14
Non-mutant	10	10
Non-mutant	10	11.5
Non-mutant	10	11.5
Non-mutant	10	13
Non-mutant	10	13.5
Non-mutant	11	16.5
Non-mutant	11	11.5
Non-mutant	11	12.5
Non-mutant	11	9
Non-mutant	11	10
Non-mutant	11	12.5
Non-mutant	11	11.5
Non-mutant	11	12.5
Non-mutant	11	12.5
Non-mutant	12	11.5
Non-mutant	12	13
Non-mutant	12	11
Non-mutant	12	13
Non-mutant	12	12.5
Non-mutant	13	11
Mutant	1	5.2
Mutant	1	5
Mutant	1	4.5
Mutant	1	5
Mutant	1	2
Mutant	1	4.3
Mutant	1	5.5
Mutant	1	4.5
Mutant	1	4
Mutant	1	4.5
Mutant	1	1
Mutant	1	1.5
Mutant	2	8
Mutant	2	9
Mutant	2	6
Mutant	2	7
Mutant	2	4
Mutant	2	7
Mutant	2	8
Mutant	2	6.5
Mutant	2	5
Mutant	2	6
Mutant	2	4
Mutant	2	4
Mutant	3	7.6
Mutant	3	9
Mutant	3	8
Mutant	3	9
Mutant	3	7
Mutant	3	6.5
Mutant	3	9
Mutant	3	7.5
Mutant	3	6
Mutant	3	6
Mutant	3	7
Mutant	3	5.5
Mutant	4	8.5
Mutant	4	9
Mutant	4	8
Mutant	4	9
Mutant	4	6.5
Mutant	4	8.5
Mutant	4	8
Mutant	4	6.5
Mutant	4	7
Mutant	4	6.5
Mutant	4	8.5
Mutant	4	6
Mutant	5	7.2
Mutant	5	7.5
Mutant	5	6
Mutant	5	7
Mutant	5	7
Mutant	5	8.5
Mutant	5	8
Mutant	5	7
Mutant	5	6
Mutant	5	6
Mutant	5	8
Mutant	5	6
Mutant	6	5.5
Mutant	6	6
Mutant	6	6
Mutant	6	6.5
Mutant	6	7.5
Mutant	6	8
Mutant	6	7
Mutant	6	7.5
Mutant	6	7
Mutant	6	4.5
Mutant	6	8.5
Mutant	6	6
Mutant	7	5.5
Mutant	7	6
Mutant	7	5.5
Mutant	7	6.5
Mutant	7	4.5
Mutant	7	7.5
Mutant	7	7.5
Mutant	7	6.5
Mutant	7	8
Mutant	7	4
Mutant	7	6
Mutant	7	4.5
Mutant	8	4.8
Mutant	8	5
Mutant	8	5.5
Mutant	8	6
Mutant	8	2.5
Mutant	8	7
Mutant	8	6.5
Mutant	8	6.5
Mutant	8	7.5
Mutant	8	4
Mutant	8	4.5
Mutant	8	3.5
Mutant	9	4.5
Mutant	9	4.5
Mutant	9	5.5
Mutant	9	5
Mutant	9	1
Mutant	9	6
Mutant	9	6
Mutant	9	6.5
Mutant	9	7.5
Mutant	9	4
Mutant	9	3
Mutant	9	2.5
Mutant	10	4.6
Mutant	10	4
Mutant	10	4.5
Mutant	10	5.5
Mutant	10	0.5
Mutant	10	5.5
Mutant	10	6.5
Mutant	10	6.5
Mutant	10	7
Mutant	10	4.5
Mutant	10	2
Mutant	10	3.5
Mutant	11	4.4
Mutant	11	4
Mutant	11	5.5
Mutant	11	5
Mutant	11	0.4
Mutant	11	6
Mutant	11	6.5
Mutant	11	6.5
Mutant	11	7.5
Mutant	11	5
Mutant	11	2.5
Mutant	11	3
Mutant	12	4.5
Mutant	12	4
Mutant	12	4.5
Mutant	12	5
Mutant	12	0.5
Mutant	12	8.5
Mutant	12	7
Mutant	12	7
Mutant	12	7.5
Mutant	12	2.5
Mutant	12	3
Mutant	13	4.8
Mutant	13	4
Mutant	13	4
Mutant	13	0.2
Mutant	13	6
Mutant	13	3.5
Mutant	14	1
Mutant	14	5
Mutant	15	5.5

## Sheet: Fig 3D
Phenotype	First transition leaf
Non-mutant	5
Non-mutant	6
Non-mutant	6
Non-mutant	6
Non-mutant	5
Non-mutant	5
Non-mutant	6
Non-mutant	6
Non-mutant	6
mutant	6
mutant	6
mutant	7
mutant	6
mutant	8
mutant	6
mutant	8
mutant	8
mutant	6

## Sheet: Fig 4A and 4B
Phenotype	Leaf length (cm)	Leaf width (cm)
Non-mutant	54	5.2
Non-mutant	76.5	7.9
Non-mutant	63	5.4
Non-mutant	72	6.3
Non-mutant	58.7	6.2
Non-mutant	71.7	6.4
Non-mutant	63	7.2
Non-mutant	61	4.6
Non-mutant	71.5	7.4
Non-mutant	65.5	6.5
Non-mutant	64.7	5.6
Non-mutant	66.8	6.3
Non-mutant	72	6.8
Non-mutant	76	6.8
Non-mutant	81.3	8
Non-mutant	65.6	5.6
Non-mutant	68.5	7.9
Non-mutant	61.5	5.8
Non-mutant	70	7
Non-mutant	60	4.5
Non-mutant	60	5.8
Non-mutant	62.5	6
Non-mutant	60.5	5.5
Non-mutant	65.2	6.3
Non-mutant	63	5.9
Non-mutant	80.5	7.1
Non-mutant	53.5	5
Non-mutant	69.3	6.6
Non-mutant	60	6.2
Non-mutant	59	6
Non-mutant	60.5	5.6
Non-mutant	61.7	5
Non-mutant	63	7
Non-mutant	50.5	5.2
Non-mutant	66.5	6
Non-mutant	68	7.4
Non-mutant	56.8	4.5
Non-mutant	67.4	6
Non-mutant	59.6	5.9
Non-mutant	75.2	6.9
Non-mutant	65	6
Non-mutant	55	4.8
Non-mutant	61.6	5.1
Non-mutant	64.5	5.5
Non-mutant	57	5
Non-mutant	65	5.6
Non-mutant	62	6.2
Non-mutant	69.5	6.4
Non-mutant	63.6	6.2
Non-mutant	58.3	4.5
Non-mutant	73.5	7.4
Non-mutant	61	4.8
Non-mutant	58.5	5.7
Non-mutant	75.5	6.2
Non-mutant	53	5.3
Non-mutant	65.3	6.2
Non-mutant	57.6	4.7
Non-mutant	63.7	5.3
Non-mutant	68	5
Non-mutant	56.6	3.8
Non-mutant	73.5	7
Non-mutant	70.5	6.2
Non-mutant	60.8	5.6
Non-mutant	53	3.9
Non-mutant	57	3.9
Non-mutant	65	5.1
Non-mutant	49	3.4
Non-mutant	67	5.6
Non-mutant	55	4.6
Non-mutant	43.8	3.5
Non-mutant	56	3.5
Non-mutant	63	4.5
Non-mutant	63.8	4.8
Non-mutant	59	4.7
Non-mutant	42	3
Non-mutant	43.5	3
Non-mutant	56	3.5
Non-mutant	61	4
Non-mutant	49.3	3.5
Non-mutant	45	3.5
Non-mutant	62	4
Non-mutant	61	5.5
Non-mutant	71	5.5
Non-mutant	62	4.6
Non-mutant	61	5.3
Non-mutant	72	5.7
Non-mutant	54	4.4
Non-mutant	59	4.5
Non-mutant	67	5.3
Non-mutant	72	8
Non-mutant	36	2
Non-mutant	60.5	5.1
Non-mutant	61	5.5
Non-mutant	72	6
Non-mutant	56.5	3.8
Non-mutant	71	5.8
Non-mutant	59	7
Non-mutant	61	3.5
Non-mutant	68	5
Non-mutant	58	4.5
Non-mutant	55	5.3
Non-mutant	60	5.3
Non-mutant	53	4.6
Non-mutant	70	5.4
Non-mutant	60	4.8
Non-mutant	67.5	5.5
Non-mutant	78	6.7
Non-mutant	70	6.6
Non-mutant	56.5	4.3
Non-mutant	63.5	5.4
Non-mutant	72	5.6
Non-mutant	65	5.3
Non-mutant	57	4.6
Non-mutant	66	5.4
Non-mutant	75	6.4
Non-mutant	62	6
Non-mutant	67	5.6
Non-mutant	61	5.7
Non-mutant	65	6
Non-mutant	47	4.3
Non-mutant	71.5	6.6
Non-mutant	53	6.2
Non-mutant	61	5.5
Non-mutant	67	6.4
Non-mutant	61	5.8
Non-mutant	69.5	7.5
Non-mutant	68	6
Non-mutant	55.5	4.4
Non-mutant	66	6
Non-mutant	73	6.5
Non-mutant	72	7.3
Non-mutant	74	6.7
Non-mutant	54	4.3
Non-mutant	71	6
Non-mutant	63	5.6
Non-mutant	69.5	5.7
Non-mutant	75	6.4
Non-mutant	60	5.3
Non-mutant	59	5.5
Non-mutant	76	7.5
Non-mutant	69.5	7
Non-mutant	62	5
Non-mutant	63	5.3
Non-mutant	67	5.8
Non-mutant	61	4.8
Non-mutant	64	6
Non-mutant	71	6.4
Non-mutant	48	3.7
Non-mutant	67	5.6
Non-mutant	67	5.6
Non-mutant	69	5.7
Non-mutant	65	5
Non-mutant	62	5
Non-mutant	64	5.8
Non-mutant	58	5.5
Non-mutant	48	4
Non-mutant	66	6
Non-mutant	44	4
Non-mutant	69.5	5.6
Non-mutant	57	5
Non-mutant	55	5.2
Non-mutant	54	4.6
Non-mutant	56.5	4.1
Non-mutant	57	4.9
Non-mutant	57.5	4.2
Non-mutant	64	6.4
Non-mutant	62	5
Non-mutant	61	4.5
Non-mutant	56	4.5
Non-mutant	62	6.3
Non-mutant	45	3.9
Non-mutant	52	4.7
Non-mutant	66	5.5
Non-mutant	60	5
Non-mutant	62.5	5
Non-mutant	56	5
Non-mutant	56	5.4
Non-mutant	55	5
Non-mutant	52	4
Non-mutant	50	4.5
Non-mutant	63	4
Non-mutant	73	6
Non-mutant	62	5
Non-mutant	61	5
Non-mutant	68	5.5
Non-mutant	50	5
Non-mutant	47	4
Non-mutant	61	5
Non-mutant	54	3.5
Non-mutant	66	5
Non-mutant	46	3
Non-mutant	55	3
Non-mutant	57	4.5
Non-mutant	44	3
Non-mutant	41	3.5
Non-mutant	59	4
Non-mutant	54	3.5
Non-mutant	62	4.5
Non-mutant	51	3.5
Non-mutant	71	6
Non-mutant	57	3.5
Non-mutant	57	5
Non-mutant	51	3.5
Non-mutant	75	6
Non-mutant	52	2.7
Non-mutant	56	3.5
Non-mutant	59	4.5
Non-mutant	58	4.5
Non-mutant	59	4.5
Non-mutant	56	4
Non-mutant	51	4
Non-mutant	53	4
Non-mutant	66	6
Non-mutant	57	5
Non-mutant	46	3
Non-mutant	61	3.6
Non-mutant	50	4
Non-mutant	67	6
Non-mutant	74	6
Non-mutant	66	6
Non-mutant	70	5
Non-mutant	73	7
Non-mutant	57	5
Non-mutant	60	5.5
Non-mutant	65	5
Non-mutant	62	5
Non-mutant	62	4.7
Non-mutant	60	4.6
Non-mutant	54	4
Non-mutant	70	6.5
Non-mutant	63	4.5
Non-mutant	65	5
Non-mutant	59	5
Non-mutant	66	5.5
Non-mutant	58	4.4
Non-mutant	66	5.5
Mutant	69	5
Mutant	69	4.5
Mutant	48	2
Mutant	64	4.5
Mutant	66	4.5
Mutant	62	5
Mutant	74	4.5
Mutant	73	4
Mutant	83	4
Mutant	67	4.5
Mutant	58	3
Mutant	59	3
Mutant	37	2
Mutant	66	4
Mutant	67	4
Mutant	61	3
Mutant	59	2.5
Mutant	5	3.5
Mutant	71	5
Mutant	59	3
Mutant	46	2.5
Mutant	57	3
Mutant	66	2.5
Mutant	73	4.5
Mutant	60	3
Mutant	45	2.5
Mutant	53	2.5
Mutant	48	2.5
Mutant	53	3.5
Mutant	54	3
Mutant	51	2.5
Mutant	70	4
Mutant	31	2
Mutant	51	3
Mutant	66	2.5
Mutant	46	2.5
Mutant	54	2.5
Mutant	43	2.5

## Sheet: Fig 4C
Phenotype	No. leaf 10 lateral veins
Non-mutant	22
Non-mutant	19
Non-mutant	21
Non-mutant	21
Non-mutant	21
Non-mutant	21
Non-mutant	20
Non-mutant	20
Non-mutant	21
Non-mutant	22
Mutant	19
Mutant	19
Mutant	14
Mutant	17
Mutant	16
Mutant	18

## Sheet: Fig 4D-F
Introgression stage	Progeny	Phenotype	No. secondary spikes	Primary spike length (cm)	No. Ear shoots
BC3F2	141167	Non-mutant	6	27	2
		Non-mutant	7	25	2
		Non-mutant	5	25	2
		Mutant	2	13	2
		Mutant	1	9	1
		Mutant	1	12	1
BC3F2	141171	Non-mutant	11	25	2
		Mutant	1	16	0
BC3F2	141174	Non-mutant	6	27	2
		Non-mutant	10	26	2
		Mutant	1	7	1
		Mutant	1	7	0
		Mutant	3	15	2
BC3F2	141178	Non-mutant	10	26	2
		Non-mutant	7	27	3
		Non-mutant	6	24	3
		Mutant	3	10	1
		Mutant	2	8	1
		Mutant	2	17	2
BC3F2	141180	Non-mutant	10	25	3
		Non-mutant	10	22	2
		Non-mutant	7	21	4
		Mutant	1	17	1
		Mutant	4	17	1
		Mutant	1	15	2
BC3F2	141171	Non-mutant	13	24	2
		Non-mutant	11	18	2
		Non-mutant	14	24	2
		Mutant	1	11	1
		Mutant	2	9	1
		Mutant	3	15	0
BC3F2	141176	Non-mutant	5	25	1
		Mutant	6	16	1
BC5F2	170027	Non-mutant	6	23	3
		Non-mutant	8	24	3
		Non-mutant	8	22	2
		Mutant	1	12	2
		Mutant	2	14	1
		Mutant	1	12	1
BC5F2	170028	Non-mutant	7	24	3
		Non-mutant	7	25	4
		Mutant	1	6	1
		Mutant	1	15	1
BC5F2	170029	Non-mutant	7	23	2
		Non-mutant	6	26	3
		Non-mutant	5	23	3
		Mutant	1	11	1
		Mutant	1	4	1

## Sheet: Fig 5
	Total mapped reads						Total proportion mapped							Raw (total)		Normalized (22)
Length	Rmr12_rep1	Rmr12_rep2	rmr12-3_rep1	rmr12-3_rep2	rmr12-3_rep3		Length	Rmr12_rep1	Rmr12_rep2	rmr12-3_rep1	rmr12-3_rep2	rmr12-3_rep3		Mean Rmr12	Mean rmr12-3	Mean rmr12-3
18	5691079	1625673	1120103	1326219	1829725		18	0.0716524	0.0731708	0.0415251	0.0620394	0.0571949		0.0724116	0.0535865	0.0487406
19	5977761	1626847	1298812	1280404	1651047		19	0.0752618	0.0732236	0.0481503	0.0598962	0.0516096		0.0742427	0.0532187	0.0484061
20	5131875	1345834	1255071	1161048	1520202		20	0.0646119	0.0605754	0.0465287	0.0543129	0.0475196		0.0625936	0.0494537	0.0449816
21	7935049	1972808	2653133	1974542	3099036		21	0.0999047	0.0887952	0.0983584	0.0923674	0.0968719		0.0943499	0.0958659	0.0871968
22	8898667	2159909	3142196	2352075	3793128		22	0.112037	0.0972165	0.116489	0.110028	0.118568		0.104627	0.115029	0.104627
23	6191487	1912824	2363698	1879354	2671333		23	0.0779527	0.0860953	0.0876283	0.0879146	0.0835024		0.082024	0.0863485	0.07854
24	24078337	7775861	11558099	8043039	12539045		24	0.303154	0.349988	0.428488	0.376247	0.391954		0.326571	0.398896	0.362824
25	3796616	1012054	1040978	898724	1364830		25	0.0478006	0.0455521	0.0385917	0.0420416	0.0426628		0.0466763	0.0410987	0.0373821
26	2839039	666984	627005	588203	816187		26	0.0357444	0.0300206	0.0232447	0.0275156	0.025513		0.0328825	0.0254244	0.0231253
27	2633360	655051	584614	612743	886419		27	0.0331548	0.0294835	0.0216731	0.0286636	0.0277083		0.0313192	0.026015	0.0236625
28	1654245	429652	392126	360969	487726		28	0.0208275	0.0193384	0.0145371	0.0168858	0.0152457		0.0200829	0.0155562	0.0141495
29	2112679	466070	440580	418306	565898		29	0.0265993	0.0209776	0.0163334	0.019568	0.0176892		0.0237884	0.0178636	0.0162482
30	2485995	567948	497712	481412	766502		30	0.0312994	0.0255631	0.0184515	0.0225201	0.0239599		0.0284313	0.0216438	0.0196865
ratio 24/22	2.70584	3.60009	3.67835	3.41955	3.30573
Total:	79426189	22217515	26974127	21377038	31991078
	Uniquely-mapped reads						Uniquely-mapped proportions							Raw (unique)		Normalized (22)
Length	Rmr12_rep1	Rmr12_rep2	rmr12-3_rep1	rmr12-3_rep2	rmr12-3_rep3		Length	Rmr12_rep1	Rmr12_rep2	rmr12-3_rep1	rmr12-3_rep2	rmr12-3_rep3		Mean Rmr12	Mean rmr12-3	Mean rmr12-3
18	196002	69252	62744	60958	74965		18	0.0158383	0.0171348	0.0104225	0.0145436	0.011573		0.0164865	0.0121797	0.0123551
19	186178	68078	65684	57873	70301		19	0.0150444	0.0168443	0.0109108	0.0138075	0.010853		0.0159444	0.0118571	0.0120279
20	216379	70609	80477	67400	89535		20	0.0174849	0.0174705	0.0133681	0.0160805	0.0138223		0.0174777	0.0144236	0.0146314
21	949900	272831	399794	286190	441848		21	0.0767582	0.0675057	0.0664102	0.0682802	0.0682121		0.0721319	0.0676341	0.0686081
22	1090786	279403	464702	314325	520611		22	0.0881427	0.0691317	0.0771921	0.0749927	0.0803714		0.0786372	0.0775187	0.078635
23	1197909	427877	624652	436773	651112		23	0.096799	0.105868	0.103762	0.104207	0.100518		0.101334	0.102829	0.10431
24	7682076	2586424	4025509	2727633	4286123		24	0.620763	0.63995	0.668681	0.650768	0.661687		0.630356	0.660379	0.669888
25	336454	113694	142990	105823	153196		25	0.0271877	0.0281309	0.0237522	0.0252476	0.0236502		0.0276593	0.0242167	0.0245654
26	142445	38489	37858	34144	53141		26	0.0115105	0.0095232	0.00628863	0.00814619	0.00820385		0.0105169	0.00754622	0.00765489
27	99372	31925	35788	30234	38122		27	0.00802992	0.0078991	0.00594478	0.00721333	0.00588524		0.00796451	0.00634778	0.00643919
28	66748	22680	26134	21421	24043		28	0.00539368	0.00561164	0.00434114	0.00511069	0.00371173		0.00550266	0.00438786	0.00445104
29	84553	24768	24181	21323	30850		29	0.00683244	0.00612826	0.00401673	0.00508731	0.00476259		0.00648035	0.00462221	0.00468877
30	126421	35572	29560	27311	43718		30	0.0102157	0.00880146	0.00491024	0.00651595	0.00674914		0.00950856	0.00605844	0.00614568
ratio 24/22	7.0427	9.25697	8.66256	8.67775	8.23287
Total:	12375223	4041602	6020073	4191408	6477565

## Sheet: Fig 6
Technical replicate cycle thresholds (Ct)							mean Ct
Genotype	Sample	Ct (gapdh)	Ct (pl1)		Genotype	Sample	pl1	gapdh	∆Ct	∆∆Ct	2^-∆∆Ct
Rmr12/Rmr12	1	24.28	33.03		Rmr12/Rmr12	1	33.45	24.3267	9.12333	-0.705	1.63014
Rmr12/Rmr12	1	24.23	33.68		Rmr12/Rmr12	2	33.325	24.04	9.285	-0.543333	1.45734
Rmr12/Rmr12	1	24.47	33.64		Rmr12/Rmr12	3	34.43	23.3533	11.0767	1.24833	0.420934
Rmr12/Rmr12	2	23.93	33.82		rmr12-3/rmr12-3	4	28.6767	23.59	5.08667	-4.74167	26.7537
Rmr12/Rmr12	2	23.97	N/A		rmr12-3/rmr12-3	5	30.0667	23.75	6.31667	-3.51167	11.4056
Rmr12/Rmr12	2	24.22	32.83		rmr12-3/rmr12-3	6	31.94	24.1133	7.82667	-2.00167	4.00462
Rmr12/Rmr12	3	23.3	34.31
Rmr12/Rmr12	3	23.38	N/A								2^-mean ∆∆Ct
Rmr12/Rmr12	3	23.38	34.55		Mean Rmr12		33.735	23.9067	9.82833	0	1
rmr12-3/rmr12-3	4	23.52	28.77		Mean rmr12-3		30.2278	23.8178	6.41	-3.41833	10.6911
rmr12-3/rmr12-3	4	23.67	28.65
rmr12-3/rmr12-3	4	23.58	28.61
rmr12-3/rmr12-3	5	23.82	30.14
rmr12-3/rmr12-3	5	23.67	30.02
rmr12-3/rmr12-3	5	23.76	30.04
rmr12-3/rmr12-3	6	24.3	32.14
rmr12-3/rmr12-3	6	24	31.91
rmr12-3/rmr12-3	6	24.04	31.77

## Sheet: Table1
Progeny	Pl1-Rh phenotype	Days to flowering	Plant height (cm)
091133	Pl´	64	165
091133	Pl´	73	200
091133	Pl´	64	184
091133	Pl´	73	209
091133	Pl´	72	173
091133	Pl-Rh	99	95
091133	Pl-Rh	95	107
091133	Pl´	67	210
091133	Pl´	67	169
091133	Pl´	64	192
091133	Pl´	68	203
091133	Pl´	64	189
091133	Pl´	72	207
091133	Pl´	70	185
091133	Pl´	76	190
091133	Pl´	64	208
091133	Pl-Rh	94	88
091133	Pl´	71	178
091133	Pl´	75	161
091133	Pl´	74	212
091133	Pl´	65	177
091133	Pl´	67	160
091133	Pl´	75	161
091133	Pl´	68	189
091133	Pl´	68	193
091133	Pl-Rh	93	110
091133	Pl-Rh	84	102
091133	Pl´	63	191
091133	Pl´	62	174
091133	Pl´	64	110
091133	Pl´	64	184
091133	Pl´	64	171
091133	Pl´	63	164
091133	Pl´	66	193
091133	Pl´	75	185
091133	Pl-Rh	84	118
091133	Pl´	64	180
091133	Pl´	76	196
091133	Pl´	77	182
091133	Pl´	74	191
091133	Pl´	78	207
091133	Pl´	80	178
091133	Pl´	67	160
091133	Pl´	79	195
091133	Pl´	66	168
091133	Pl-Rh	90	101
091133	Pl´	63	173
091133	Pl´	73	205
091133	Pl´	73	209
091133	Pl-Rh	100	96
091133	Pl´	66	166
091133	Pl´	63	161
091133	Pl´	75	180
091133	Pl´	67	165
091133	Pl´	69	164
091133	Pl´	80	175
091133	Pl-Rh	89	100
091133	Pl-Rh	84	118
091133	Pl´	64	190
091133	Pl´	64	170
091133	Pl´	61	173
091133	Pl´	66	174
091133	Pl´	63	171
091133	Pl´	61	173
091133	Pl´	61	184
091133	Pl´	77	193
091133	Pl´	64	195
091133	Pl´	72	173
091133	Pl´	60	185
091133	Pl´	64	196
091133	Pl´	61	170
091133	Pl´	63	185
091133	Pl´	67	172
091133	Pl´	81	200
091133	Pl´	60	178
091133	Pl´	61	168
091133	Pl´	61	182
091133	Pl´	73	207
091133	Pl-Rh	84	102
091133	Pl´	63	213
091133	Pl´	64	198
091133	Pl´	67	186
091133	Pl´	73	211
091133	Pl´	63	181
091133	Pl-Rh	87	85
091133	Pl´	63	194
091133	Pl´	62	201
091133	Pl´	62	165
091133	Pl´	61	173
091133	Pl´	62	189
091133	Pl´	69	195
091133	Pl´	68	182
091133	Pl´	61	177
091133	Pl´	61	169
091133	Pl´	60	190
091133	Pl´	60	195
091133	Pl´	64	200
091133	Pl´	63	215
091133	Pl´	62	197
091133	Pl´	62	181
091133	Pl´	62	178
091133	Pl´	60	190
091133	Pl-Rh	87	110
091133	Pl´	61	188
091133	Pl´	62	182
091061	Pl´	63	185
091061	Pl´	60	210
091061	Pl´	67	233
091061	Pl´	62	236
091061	Pl´	62	215
091061	Pl´	61	207
091061	Pl´	62	230
091061	Pl´	60	216
091061	Pl´	69	233
091061	Pl´	59	226
091061	Pl´	60	229
091061	Pl-Rh	96	112
091061	Pl´	61	217
091061	Pl´	60	229
091061	Pl´	61	220
091061	Pl´	63	215
091061	Pl-Rh	94	138
091061	Pl´	69	192
091061	Pl´	61	222
091061	Pl´	62	210
091061	Pl´	68	240
091061	Pl´	71	220
091061	Pl´	59	204
091061	Pl´	61	199
091061	Pl´	60	235
091061	Pl´	61	223
091061	Pl´	63	210
091061	Pl´	68	230
091061	Pl´	60	199
091061	Pl´	67	203
091061	Pl´	61	201
091061	Pl´	58	190
091061	Pl´	62	235
091061	Pl´	61	201
091061	Pl´	67	197
091061	Pl-Rh	91	130
091061	Pl´	69	230
091061	Pl´	60	192
091061	Pl´	67	203
091061	Pl´	63	218
091061	Pl´	62	217
091061	Pl´	62	207
091061	Pl´	64	213
091061	Pl´	66	206
091061	Pl´	74	221
091061	Pl´	60	198
091061	Pl´	69	214
091061	Pl´	61	224
091061	Pl´	72	218
091061	Pl-Rh	80	145
091061	Pl´	60	192
091061	Pl´	73	211
091061	Pl´	71	224
091061	Pl´	64	212
091061	Pl´	66	224
091061	Pl´	72	235
091061	Pl´	71	198
091061	Pl´	64	216
091061	Pl´	63	202
091061	Pl-Rh	90	135
091061	Pl´	62	219
091061	Pl´	71	204
091061	Pl´	69	219
091061	Pl´	68	180
091061	Pl´	71	204
091061	Pl´	66	223
091061	Pl´	71	198
091061	Pl-Rh	98	107
091061	Pl´	66	201
091061	Pl´	71	223
091061	Pl´	63	197
091061	Pl´	66	189
091061	Pl´	63	205
091061	Pl´	63	197
091061	Pl´	69	212
091061	Pl´	72	236
091061	Pl´	76	218
091061	Pl´	70	187

## Sheet: S3A Fig
Genotype	floret	No. viable	No. non-viable	Viable frequency
Rmr12 / Rmr12	1	242	6	0.975806
	2	326	13	0.961652
	3	309	7	0.977848
	4	386	11	0.972292
	Total	1263	37	0.971538
Rmr12 / rmr12-4	1	312	12	0.962963
	2	470	19	0.961145
	3	309	4	0.98722
	4	306	7	0.977636
	Total	1397	42	0.970813

[truncated: 2 more sheets: S3B Fig, S3C Fig]
