# Supplementary material for: Locus-specific paramutation in Zea mays is maintained by a PICKLE-like chromodomain helicase DNA-binding 3 protein controlling development and male gametophyte function
Source: PLoS Genet. 2020 Dec 15;16(12):e1009243. doi: 10.1371/journal.pgen.1009243 (PMC7837471; doi:10.1371/journal.pgen.1009243)
Supplement: S4 File — (TXT) [file pgen.1009243.s023.txt]

('S.cervisiae_CHD1':0.534424,((((((('Pavir.J02846':0.014728000000000074,('Pavir.Da02076.1':0.015481999999999996,'Pahal.F02364':0.012774000000000063):0.003309999999999924):0.005614999999999926,('Seita.4G050000':1.0799999999999699E-4,'Sevir.4G047600':6.440000000000889E-4):0.033573000000000075):0.024609000000000103,('Sobic.010G065300':0.028550999999999993,Zm00001d045109_T008:0.03569399999999989):0.0532760000000001):0.02052199999999993,Oropetium_20150105_17311:0.09828199999999998):0.01719000000000004,((Bradi1g47367:0.021168999999999993,Brast07G056300:0.010169000000000095):0.08767100000000005,LOC_Os06g08480:0.09083200000000002):0.02559200000000006):0.22385300000000008,(AT4G31900:0.317126,AT2G25170:0.17496899999999993):0.14310599999999996):0.339089,(AT5G44800:0.5329779999999998,(((((('Seita.2G320900':2.9300000000009874E-4,'Sevir.2G332300':6.070000000000242E-4):0.04350699999999996,'Pahal.B03996':0.03481000000000001):0.012277000000000093,'Pavir.Bb02788':0.05072999999999994):0.030893999999999977,(Zm00001d006428_T002:0.04911599999999994,('Sobic.002G308700':0.037898999999999905,Zm00001d021541_T001:0.045009999999999994):0.006448000000000009):0.05385200000000001):0.03667599999999993,'Pahal.J02111':0.0):0.066268,(LOC_Os07g31450:0.13164700000000007,(Bradi1g26940:0.024914000000000103,Brast06G120300:0.02070799999999995):0.1415169999999999):0.0449679999999999):0.2961029999999999):0.378761):0.534424);
